# Supplementary material for: Crystal structure of (3E)-5-nitro-3-(2-phenyl­hydrazinyl­idene)-1H-indol-2(3H)-one
Source: Acta Crystallogr E Crystallogr Commun. 2017 Jan 13;73(Pt 2):168–72. doi: 10.1107/S2056989016020375 (PMC5290558; doi:10.1107/S2056989016020375)
Supplement: Supplementary file 1 [file e-73-00168-sup1.cif]

##############################################################################
#                                                                            #
# This CIF contains the data in a paper accepted for publication in          #
# Acta Crystallographica Section E. It conforms to the requirements of       #
# Notes for Authors for Acta Crystallographica Section E, and has been       #
# peer reviewed under the auspices of the IUCr Commission on Journals.       #
#                                                                            #
# Full details of the Crystallographic Information File format               #
# are given in the paper "The Crystallographic Information File (CIF):       #
# a New Standard Archive File for Crystallography" by S. R. Hall, F. H.      #
# Allen and I. D. Brown [Acta Cryst. (1991), A47, 655-685].                  #
#                                                                            #
# The current version of the core CIF dictionary is obtainable from          #
# ftp://ftp.iucr.org/pub/cif_core.dic.                                       #
#                                                                            #
# Software is freely available for graphical display of the structure(s)     #
# in this CIF. For information consult the CIF software page                 #
# http://www.iucr.org/resources/cif/software.                                #
#                                                                            #
# This file may be used for bona fide research purposes within the           #
# scientific community so long as proper attribution is given to the journal # 
# article from which it was obtained.                                        #
#                                                                            #
##############################################################################
data_I
_audit_creation_method     SHELXL-97
_chemical_name_systematic
;\
(3<i>E</i>)-5-nitro-3-(2-phenylhydrazinylidene)-1<i>H</i>-indol-2(3<i>H</i>)-\
one
;
_chemical_name_common     5-Nitroisatin-3-phenylhydrazone
_chemical_formula_moiety     'C14 H10 N4 O3'
_chemical_formula_sum     'C14 H10 N4 O3'
_chemical_formula_iupac     'C14 H10 N4 O3'
_chemical_formula_weight     282.26
_chemical_melting_point     ?
_symmetry_cell_setting     triclinic
_symmetry_space_group_name_H-M     'P -1'
_space_group_name_Hall     '-P 1'
loop_
    _symmetry_equiv_pos_as_xyz
    'x, y, z'
    '-x, -y, -z'
_cell_length_a     5.7504(4)
_cell_length_b     9.7190(6)
_cell_length_c     12.1976(7)
_cell_angle_alpha     111.196(2)
_cell_angle_beta     96.759(2)
_cell_angle_gamma     98.497(2)
_cell_volume     617.69(7)
_cell_formula_units_Z     2
_cell_measurement_reflns_used     2154
_cell_measurement_theta_min     2.30
_cell_measurement_theta_max     31.02
_cell_measurement_temperature     200(2)
_exptl_crystal_description     prism
_exptl_crystal_colour     yellow
_exptl_crystal_size_max     0.48
_exptl_crystal_size_mid     0.16
_exptl_crystal_size_min     0.10
_exptl_crystal_density_diffrn     1.518
_exptl_crystal_density_meas     ?
_exptl_crystal_density_method     'not measured'
_exptl_crystal_F_000     292
_exptl_absorpt_coefficient_mu     0.111
_exptl_absorpt_correction_type     multi-scan
_exptl_absorpt_process_details
;
(SADABS; Bruker, 2013)
;
_exptl_absorpt_correction_T_min     0.9486
_exptl_absorpt_correction_T_max     0.9890
_exptl_special_details     ?
_diffrn_ambient_temperature     200(2)
_diffrn_radiation_type     MoK\a
_diffrn_radiation_wavelength     0.71073
_diffrn_radiation_monochromator     graphite
_diffrn_measurement_device_type     'Bruker APEXII CCD area detector'
_diffrn_measurement_method     '\f and \w scans'
_diffrn_detector_area_resol_mean     ?
_diffrn_reflns_number     11325
_diffrn_reflns_av_R_equivalents     0.0166
_diffrn_reflns_av_sigmaI/netI     0.0179
_diffrn_reflns_theta_min     1.82
_diffrn_reflns_theta_max     31.05
_diffrn_reflns_theta_full     31.05
_diffrn_measured_fraction_theta_max     0.998
_diffrn_measured_fraction_theta_full     0.998
_diffrn_reflns_limit_h_min     -8
_diffrn_reflns_limit_h_max     8
_diffrn_reflns_limit_k_min     -14
_diffrn_reflns_limit_k_max     14
_diffrn_reflns_limit_l_min     -17
_diffrn_reflns_limit_l_max     17
_diffrn_standards_number     0
_diffrn_standards_interval_count     ?
_diffrn_standards_interval_time     ?
_diffrn_standards_decay_%     ?
_refine_special_details
;
 Refinement of F^2^ against ALL reflections.  The weighted R-factor wR and
 goodness of fit S are based on F^2^, conventional R-factors R are based
 on F, with F set to zero for negative F^2^. The threshold expression of
 F^2^ > 2sigma(F^2^) is used only for calculating R-factors(gt) etc. and is
 not relevant to the choice of reflections for refinement.  R-factors based
 on F^2^ are statistically about twice as large as those based on F, and R-
 factors based on ALL data will be even larger.
;
_reflns_number_total     3971
_reflns_number_gt     3281
_reflns_threshold_expression     >2sigma(I)
_refine_ls_structure_factor_coef     Fsqd
_refine_ls_matrix_type     full
_refine_ls_R_factor_all     0.0489
_refine_ls_R_factor_gt     0.0390
_refine_ls_wR_factor_gt     0.1079
_refine_ls_wR_factor_ref     0.1166
_refine_ls_goodness_of_fit_ref     1.026
_refine_ls_restrained_S_all     1.026
_refine_ls_number_reflns     3971
_refine_ls_number_parameters     190
_refine_ls_number_restraints     0
_refine_ls_hydrogen_treatment     constr
_refine_ls_weighting_scheme     calc
_refine_ls_weighting_details
         'calc w=1/[\s^2^(Fo^2^)+(0.0693P)^2^+0.1171P] where P=(Fo^2^+2Fc^2^)/3'
_atom_sites_solution_hydrogens     geom
_atom_sites_solution_primary     direct
_atom_sites_solution_secondary     difmap
_refine_ls_shift/su_max     0.000
_refine_ls_shift/su_mean     0.000
_refine_diff_density_max     0.369
_refine_diff_density_min     -0.259
_refine_ls_extinction_method     none
_refine_ls_extinction_coef     ?
loop_
    _atom_type_symbol
    _atom_type_description
    _atom_type_scat_dispersion_real
    _atom_type_scat_dispersion_imag
    _atom_type_scat_source
    C C 0.0033 0.0016 'International Tables Vol C Tables 4.2.6.8 and 6.1.1.4'
    H H 0.0000 0.0000 'International Tables Vol C Tables 4.2.6.8 and 6.1.1.4'
    N N 0.0061 0.0033 'International Tables Vol C Tables 4.2.6.8 and 6.1.1.4'
    O O 0.0106 0.0060 'International Tables Vol C Tables 4.2.6.8 and 6.1.1.4'
_computing_data_collection
;
APEX2 (Bruker, 2013)
;
_computing_cell_refinement
;
SAINT (Bruker, 2013)
;
_computing_data_reduction
;
SAINT (Bruker, 2013)
;
_computing_structure_solution
;
SHELXS97 (Sheldrick, 2008)
;
_computing_structure_refinement
;
SHELXL97 (Sheldrick, 2008)
;
_computing_molecular_graphics
;
<i>DIAMOND</i> (Brandenburg, 2006), <i>GOLD</i> (Verdonk <i>et al.</i>,
2003)
and <i>Crystal Explorer</i> (Wolff, <i>et al.</i>, 2012)
;
_computing_publication_material
;
<i>publCIF</i> (Westrip, 2010) and <i>enCIFer</i> (Allen <i>et al.</i>,
2004)
;
loop_
    _atom_site_type_symbol
    _atom_site_label
    _atom_site_fract_x
    _atom_site_fract_y
    _atom_site_fract_z
    _atom_site_U_iso_or_equiv
    _atom_site_adp_type
    _atom_site_calc_flag
    _atom_site_refinement_flags
    _atom_site_occupancy
    _atom_site_symmetry_multiplicity
    _atom_site_disorder_assembly
    _atom_site_disorder_group
    C C1 0.74444(16) 0.10997(10) 0.47144(8) 0.01734(17) Uani d . 1 1 . .
    C C2 0.58388(16) 0.19030(10) 0.42434(8) 0.01692(17) Uani d . 1 1 . .
    C C3 0.63293(16) 0.17378(10) 0.30690(8) 0.01701(17) Uani d . 1 1 . .
    C C4 0.53990(17) 0.22036(10) 0.21904(8) 0.01863(18) Uani d . 1 1 . .
    H H2 0.4130 0.2737 0.2283 0.022 Uiso calc R 1 1 . .
    C C5 0.64117(17) 0.18525(11) 0.11683(8) 0.02053(19) Uani d . 1 1 . .
    C C6 0.8299(2) 0.10968(12) 0.10014(9) 0.0255(2) Uani d . 1 1 . .
    H H3 0.8968 0.0921 0.0299 0.031 Uiso calc R 1 1 . .
    C C7 0.92000(19) 0.06009(12) 0.18685(9) 0.0240(2) Uani d . 1 1 . .
    H H4 1.0462 0.0062 0.1767 0.029 Uiso calc R 1 1 . .
    C C8 0.81885(16) 0.09218(10) 0.28844(8) 0.01844(17) Uani d . 1 1 . .
    C C9 0.26077(16) 0.34671(10) 0.65458(8) 0.01776(17) Uani d . 1 1 . .
    C C10 0.25473(19) 0.34151(12) 0.76695(9) 0.0244(2) Uani d . 1 1 . .
    H H6 0.3603 0.2920 0.7976 0.029 Uiso calc R 1 1 . .
    C C11 0.0939(2) 0.40895(13) 0.83359(9) 0.0296(2) Uani d . 1 1 . .
    H H7 0.0883 0.4047 0.9099 0.036 Uiso calc R 1 1 . .
    C C12 -0.0597(2) 0.48282(13) 0.78973(10) 0.0284(2) Uani d . 1 1 . .
    H H8 -0.1711 0.5280 0.8354 0.034 Uiso calc R 1 1 . .
    C C13 -0.04899(19) 0.49000(11) 0.67893(9) 0.0248(2) Uani d . 1 1 . .
    H H9 -0.1521 0.5418 0.6494 0.030 Uiso calc R 1 1 . .
    C C14 0.11070(18) 0.42243(11) 0.61027(9) 0.02091(19) Uani d . 1 1 . .
    H H10 0.1173 0.4278 0.5344 0.025 Uiso calc R 1 1 . .
    N N1 0.87794(14) 0.05403(9) 0.38620(7) 0.01994(17) Uani d . 1 1 . .
    H H1 0.9867 0.0010 0.3923 0.024 Uiso calc R 1 1 . .
    N N2 0.54638(17) 0.23011(10) 0.02105(8) 0.02622(19) Uani d . 1 1 . .
    N N3 0.43091(14) 0.26487(9) 0.47905(7) 0.01813(16) Uani d . 1 1 . .
    N N4 0.41836(15) 0.27045(9) 0.58791(7) 0.01990(17) Uani d . 1 1 . .
    H H5 0.5115 0.2250 0.6195 0.024 Uiso calc R 1 1 . .
    O O1 0.75650(12) 0.09474(8) 0.56864(6) 0.02078(15) Uani d . 1 1 . .
    O O2 0.36881(18) 0.28657(11) 0.03076(8) 0.0393(2) Uani d . 1 1 . .
    O O3 0.64526(18) 0.20633(12) -0.06636(8) 0.0416(2) Uani d . 1 1 . .
loop_
    _atom_site_aniso_label
    _atom_site_aniso_U_11
    _atom_site_aniso_U_22
    _atom_site_aniso_U_33
    _atom_site_aniso_U_12
    _atom_site_aniso_U_13
    _atom_site_aniso_U_23
    C1 0.0163(4) 0.0189(4) 0.0187(4) 0.0066(3) 0.0039(3) 0.0081(3)
    C2 0.0171(4) 0.0202(4) 0.0165(4) 0.0077(3) 0.0050(3) 0.0084(3)
    C3 0.0160(4) 0.0198(4) 0.0176(4) 0.0072(3) 0.0050(3) 0.0081(3)
    C4 0.0187(4) 0.0222(4) 0.0182(4) 0.0089(3) 0.0055(3) 0.0091(3)
    C5 0.0229(5) 0.0257(4) 0.0165(4) 0.0093(4) 0.0049(3) 0.0103(3)
    C6 0.0278(5) 0.0344(5) 0.0206(4) 0.0158(4) 0.0107(4) 0.0125(4)
    C7 0.0242(5) 0.0326(5) 0.0217(4) 0.0162(4) 0.0100(4) 0.0121(4)
    C8 0.0183(4) 0.0217(4) 0.0179(4) 0.0084(3) 0.0047(3) 0.0085(3)
    C9 0.0181(4) 0.0201(4) 0.0169(4) 0.0075(3) 0.0053(3) 0.0071(3)
    C10 0.0269(5) 0.0326(5) 0.0187(4) 0.0138(4) 0.0066(4) 0.0120(4)
    C11 0.0357(6) 0.0389(6) 0.0195(4) 0.0163(5) 0.0127(4) 0.0117(4)
    C12 0.0293(5) 0.0329(5) 0.0256(5) 0.0152(4) 0.0133(4) 0.0085(4)
    C13 0.0250(5) 0.0260(4) 0.0274(5) 0.0138(4) 0.0085(4) 0.0107(4)
    C14 0.0235(5) 0.0236(4) 0.0208(4) 0.0112(3) 0.0076(3) 0.0111(3)
    N1 0.0203(4) 0.0257(4) 0.0196(4) 0.0133(3) 0.0068(3) 0.0111(3)
    N2 0.0310(5) 0.0332(4) 0.0206(4) 0.0144(4) 0.0074(3) 0.0136(3)
    N3 0.0184(4) 0.0215(3) 0.0171(3) 0.0076(3) 0.0056(3) 0.0085(3)
    N4 0.0216(4) 0.0265(4) 0.0172(3) 0.0130(3) 0.0069(3) 0.0108(3)
    O1 0.0218(3) 0.0259(3) 0.0201(3) 0.0108(3) 0.0059(3) 0.0122(3)
    O2 0.0468(5) 0.0577(6) 0.0299(4) 0.0370(5) 0.0134(4) 0.0241(4)
    O3 0.0475(5) 0.0687(6) 0.0280(4) 0.0299(5) 0.0198(4) 0.0305(4)
_geom_special_details
;
 All esds (except the esd in the dihedral angle between two l.s. planes)
 are estimated using the full covariance matrix.  The cell esds are taken
 into account individually in the estimation of esds in distances, angles
 and torsion angles; correlations between esds in cell parameters are only
 used when they are defined by crystal symmetry.  An approximate (isotropic)
 treatment of cell esds is used for estimating esds involving l.s. planes.
;
loop_
    _geom_bond_atom_site_label_1
    _geom_bond_atom_site_label_2
    _geom_bond_site_symmetry_2
    _geom_bond_distance
    _geom_bond_publ_flag
    C1 O1 . 1.2421(11) ?
    C1 N1 . 1.3669(11) ?
    C1 C2 . 1.4848(12) ?
    C2 N3 . 1.3119(11) ?
    C2 C3 . 1.4490(12) ?
    C3 C4 . 1.3882(12) ?
    C3 C8 . 1.4144(12) ?
    C4 C5 . 1.3900(13) ?
    C4 H2 . 0.9500 ?
    C5 C6 . 1.3923(13) ?
    C5 N2 . 1.4631(12) ?
    C6 C7 . 1.3902(13) ?
    C6 H3 . 0.9500 ?
    C7 C8 . 1.3838(13) ?
    C7 H4 . 0.9500 ?
    C8 N1 . 1.3915(11) ?
    C9 C10 . 1.3939(13) ?
    C9 C14 . 1.3942(12) ?
    C9 N4 . 1.4029(11) ?
    C10 C11 . 1.3845(14) ?
    C10 H6 . 0.9500 ?
    C11 C12 . 1.3913(16) ?
    C11 H7 . 0.9500 ?
    C12 C13 . 1.3863(15) ?
    C12 H8 . 0.9500 ?
    C13 C14 . 1.3919(13) ?
    C13 H9 . 0.9500 ?
    C14 H10 . 0.9500 ?
    N1 H1 . 0.8800 ?
    N2 O2 . 1.2267(12) ?
    N2 O3 . 1.2316(12) ?
    N3 N4 . 1.3202(11) ?
    N4 H5 . 0.8800 ?
loop_
    _geom_angle_atom_site_label_1
    _geom_angle_atom_site_label_2
    _geom_angle_atom_site_label_3
    _geom_angle_site_symmetry_1
    _geom_angle_site_symmetry_3
    _geom_angle
    _geom_angle_publ_flag
    O1 C1 N1 . . 126.00(8) ?
    O1 C1 C2 . . 127.42(8) ?
    N1 C1 C2 . . 106.58(7) ?
    N3 C2 C3 . . 126.40(8) ?
    N3 C2 C1 . . 126.92(8) ?
    C3 C2 C1 . . 106.67(7) ?
    C4 C3 C8 . . 119.72(8) ?
    C4 C3 C2 . . 134.01(8) ?
    C8 C3 C2 . . 106.26(7) ?
    C3 C4 C5 . . 116.83(8) ?
    C3 C4 H2 . . 121.6 ?
    C5 C4 H2 . . 121.6 ?
    C4 C5 C6 . . 123.62(9) ?
    C4 C5 N2 . . 118.74(8) ?
    C6 C5 N2 . . 117.64(8) ?
    C7 C6 C5 . . 119.64(9) ?
    C7 C6 H3 . . 120.2 ?
    C5 C6 H3 . . 120.2 ?
    C8 C7 C6 . . 117.46(9) ?
    C8 C7 H4 . . 121.3 ?
    C6 C7 H4 . . 121.3 ?
    C7 C8 N1 . . 127.81(8) ?
    C7 C8 C3 . . 122.66(8) ?
    N1 C8 C3 . . 109.53(8) ?
    C10 C9 C14 . . 120.56(9) ?
    C10 C9 N4 . . 117.49(8) ?
    C14 C9 N4 . . 121.93(8) ?
    C11 C10 C9 . . 119.56(9) ?
    C11 C10 H6 . . 120.2 ?
    C9 C10 H6 . . 120.2 ?
    C10 C11 C12 . . 120.53(9) ?
    C10 C11 H7 . . 119.7 ?
    C12 C11 H7 . . 119.7 ?
    C13 C12 C11 . . 119.47(9) ?
    C13 C12 H8 . . 120.3 ?
    C11 C12 H8 . . 120.3 ?
    C12 C13 C14 . . 120.93(9) ?
    C12 C13 H9 . . 119.5 ?
    C14 C13 H9 . . 119.5 ?
    C13 C14 C9 . . 118.93(9) ?
    C13 C14 H10 . . 120.5 ?
    C9 C14 H10 . . 120.5 ?
    C1 N1 C8 . . 110.92(7) ?
    C1 N1 H1 . . 124.5 ?
    C8 N1 H1 . . 124.5 ?
    O2 N2 O3 . . 123.29(9) ?
    O2 N2 C5 . . 118.18(8) ?
    O3 N2 C5 . . 118.50(9) ?
    C2 N3 N4 . . 116.98(8) ?
    N3 N4 C9 . . 121.85(8) ?
    N3 N4 H5 . . 119.1 ?
    C9 N4 H5 . . 119.1 ?
loop_
    _geom_torsion_atom_site_label_1
    _geom_torsion_atom_site_label_2
    _geom_torsion_atom_site_label_3
    _geom_torsion_atom_site_label_4
    _geom_torsion_site_symmetry_1
    _geom_torsion_site_symmetry_2
    _geom_torsion_site_symmetry_3
    _geom_torsion_site_symmetry_4
    _geom_torsion
    _geom_torsion_publ_flag
    O1 C1 C2 N3 . . . . 2.70(16) ?
    N1 C1 C2 N3 . . . . -177.67(9) ?
    O1 C1 C2 C3 . . . . -178.71(9) ?
    N1 C1 C2 C3 . . . . 0.91(10) ?
    N3 C2 C3 C4 . . . . -2.73(17) ?
    C1 C2 C3 C4 . . . . 178.67(10) ?
    N3 C2 C3 C8 . . . . 176.72(9) ?
    C1 C2 C3 C8 . . . . -1.87(10) ?
    C8 C3 C4 C5 . . . . -1.17(14) ?
    C2 C3 C4 C5 . . . . 178.23(10) ?
    C3 C4 C5 C6 . . . . -1.17(15) ?
    C3 C4 C5 N2 . . . . 179.09(8) ?
    C4 C5 C6 C7 . . . . 2.57(17) ?
    N2 C5 C6 C7 . . . . -177.69(9) ?
    C5 C6 C7 C8 . . . . -1.48(16) ?
    C6 C7 C8 N1 . . . . 179.74(10) ?
    C6 C7 C8 C3 . . . . -0.83(16) ?
    C4 C3 C8 C7 . . . . 2.21(15) ?
    C2 C3 C8 C7 . . . . -177.34(9) ?
    C4 C3 C8 N1 . . . . -178.26(8) ?
    C2 C3 C8 N1 . . . . 2.18(10) ?
    C14 C9 C10 C11 . . . . 1.64(16) ?
    N4 C9 C10 C11 . . . . -176.92(9) ?
    C9 C10 C11 C12 . . . . -0.59(17) ?
    C10 C11 C12 C13 . . . . -0.70(18) ?
    C11 C12 C13 C14 . . . . 0.97(17) ?
    C12 C13 C14 C9 . . . . 0.06(16) ?
    C10 C9 C14 C13 . . . . -1.37(15) ?
    N4 C9 C14 C13 . . . . 177.12(9) ?
    O1 C1 N1 C8 . . . . -179.93(9) ?
    C2 C1 N1 C8 . . . . 0.44(10) ?
    C7 C8 N1 C1 . . . . 177.81(10) ?
    C3 C8 N1 C1 . . . . -1.68(11) ?
    C4 C5 N2 O2 . . . . -5.61(15) ?
    C6 C5 N2 O2 . . . . 174.63(10) ?
    C4 C5 N2 O3 . . . . 175.99(10) ?
    C6 C5 N2 O3 . . . . -3.77(15) ?
    C3 C2 N3 N4 . . . . -177.84(8) ?
    C1 C2 N3 N4 . . . . 0.47(14) ?
    C2 N3 N4 C9 . . . . -179.85(8) ?
    C10 C9 N4 N3 . . . . 177.74(9) ?
    C14 C9 N4 N3 . . . . -0.80(15) ?
loop_
    _geom_hbond_atom_site_label_D
    _geom_hbond_atom_site_label_H
    _geom_hbond_atom_site_label_A
    _geom_hbond_site_symmetry_A
    _geom_hbond_distance_DH
    _geom_hbond_distance_HA
    _geom_hbond_distance_DA
    _geom_hbond_angle_DHA
    N4 H5 O1 1 0.88 2.03 2.7479(10) 137.4
    N1 H1 O1 2_756 0.88 1.96 2.8310(10) 171.2
    C10 H6 O3 1_556 0.95 2.63 3.5542(13) 165.7
    C12 H8 O2 2_566 0.95 2.47 3.3943(13) 163.0
_iucr_refine_instructions_details
;
TITL comp3 in P-1
CELL  0.71073   5.7504   9.7190  12.1976  111.196   96.759   98.497
ZERR    2.000   0.0004   0.0006   0.0007    0.002    0.002    0.002
LATT 1
SFAC C  H  N  O
UNIT 28  20  8  6
L.S. 25
ACTA
BOND $H
FMAP 2
PLAN 20
CONF
SIZE 0.10 0.16 0.48
TEMP -73.140
EQIV $1 x, y, z
EQIV $2 -x+2, -y, -z+1
EQIV $3 x, y, z+1
EQIV $4 -x, -y+1, -z+1
HTAB N4 O1_$1
HTAB N1 O1_$2
HTAB C10 O3_$3
HTAB C12 O2_$4
MPLA C1 C2 C3 C4 C5 C6 C7 C8 C9 C10 C11 C12 C13 C14 N1 N2 N3 N4 O1 O2 O3
WGHT    0.069300    0.117100
FVAR       0.55592
C1    1    0.744441    0.109967    0.471439    11.00000    0.01631    0.01891 =
         0.01872    0.00812    0.00387    0.00665
C2    1    0.583876    0.190303    0.424344    11.00000    0.01712    0.02017 =
         0.01645    0.00844    0.00500    0.00767
C3    1    0.632930    0.173776    0.306902    11.00000    0.01603    0.01976 =
         0.01765    0.00806    0.00501    0.00716
C4    1    0.539896    0.220360    0.219042    11.00000    0.01873    0.02218 =
         0.01823    0.00909    0.00553    0.00894
AFIX  43
H2    2    0.413040    0.273703    0.228336    11.00000   -1.20000
AFIX   0
C5    1    0.641168    0.185247    0.116828    11.00000    0.02295    0.02569 =
         0.01654    0.01026    0.00492    0.00933
C6    1    0.829930    0.109678    0.100143    11.00000    0.02781    0.03440 =
         0.02055    0.01247    0.01068    0.01584
AFIX  43
H3    2    0.896807    0.092103    0.029891    11.00000   -1.20000
AFIX   0
C7    1    0.919998    0.060087    0.186849    11.00000    0.02417    0.03259 =
         0.02170    0.01212    0.00999    0.01623
AFIX  43
H4    2    1.046185    0.006218    0.176744    11.00000   -1.20000
AFIX   0
C8    1    0.818847    0.092180    0.288438    11.00000    0.01828    0.02169 =
         0.01791    0.00854    0.00474    0.00838
C9    1    0.260774    0.346714    0.654584    11.00000    0.01807    0.02006 =
         0.01686    0.00710    0.00532    0.00752
C10   1    0.254725    0.341509    0.766946    11.00000    0.02692    0.03262 =
         0.01865    0.01196    0.00664    0.01377
AFIX  43
H6    2    0.360282    0.292015    0.797594    11.00000   -1.20000
AFIX   0
C11   1    0.093866    0.408948    0.833589    11.00000    0.03573    0.03890 =
         0.01949    0.01168    0.01274    0.01627
AFIX  43
H7    2    0.088322    0.404744    0.909870    11.00000   -1.20000
AFIX   0
C12   1   -0.059721    0.482823    0.789732    11.00000    0.02929    0.03287 =
         0.02560    0.00847    0.01328    0.01521
AFIX  43
H8    2   -0.171058    0.527989    0.835351    11.00000   -1.20000
AFIX   0
C13   1   -0.048989    0.489997    0.678929    11.00000    0.02500    0.02600 =
         0.02744    0.01070    0.00852    0.01378
AFIX  43
H9    2   -0.152069    0.541757    0.649446    11.00000   -1.20000
AFIX   0
C14   1    0.110698    0.422426    0.610267    11.00000    0.02350    0.02363 =
         0.02078    0.01106    0.00756    0.01120
AFIX  43
H10   2    0.117322    0.427808    0.534433    11.00000   -1.20000
AFIX   0
N1    3    0.877942    0.054029    0.386195    11.00000    0.02028    0.02572 =
         0.01959    0.01115    0.00677    0.01332
AFIX  43
H1    2    0.986689    0.000995    0.392318    11.00000   -1.20000
AFIX   0
N2    3    0.546384    0.230110    0.021050    11.00000    0.03102    0.03318 =
         0.02056    0.01360    0.00744    0.01443
N3    3    0.430906    0.264867    0.479054    11.00000    0.01840    0.02151 =
         0.01714    0.00851    0.00564    0.00757
N4    3    0.418358    0.270447    0.587911    11.00000    0.02163    0.02645 =
         0.01718    0.01076    0.00688    0.01296
AFIX  43
H5    2    0.511461    0.225050    0.619539    11.00000   -1.20000
AFIX   0
O1    4    0.756500    0.094744    0.568640    11.00000    0.02178    0.02586 =
         0.02007    0.01217    0.00586    0.01080
O2    4    0.368815    0.286567    0.030760    11.00000    0.04683    0.05773 =
         0.02988    0.02405    0.01345    0.03696
O3    4    0.645262    0.206330   -0.066362    11.00000    0.04754    0.06875 =
         0.02803    0.03055    0.01976    0.02994
HKLF 4
REM  comp3 in P-1
REM R1 =  0.0390 for   3281 Fo > 4sig(Fo)  and  0.0489 for all   3971 data
REM    190 parameters refined using      0 restraints
END
WGHT      0.0692      0.1167
REM Highest difference peak  0.369,  deepest hole -0.259,  1-sigma level  0.055
Q1    1   0.5887  0.1967  0.1636  11.00000  0.05    0.37
Q2    1   0.5905  0.2009  0.2628  11.00000  0.05    0.36
Q3    1   0.5876  0.1796  0.3607  11.00000  0.05    0.35
Q4    1   0.6633  0.1545  0.4563  11.00000  0.05    0.35
Q5    1   0.7251  0.1384  0.2944  11.00000  0.05    0.34
Q6    1   0.8716  0.0838  0.2384  11.00000  0.05    0.34
Q7    1   0.0258  0.4526  0.6471  11.00000  0.05    0.33
Q8    1   0.8110  0.0702  0.4275  11.00000  0.05    0.33
Q9    1   0.1872  0.3872  0.6336  11.00000  0.05    0.32
Q10   1   0.7509  0.1603  0.1150  11.00000  0.05    0.30
Q11   1   0.1587  0.3650  0.7959  11.00000  0.05    0.29
Q12   1   0.5922  0.2029  0.0668  11.00000  0.05    0.28
Q13   1   0.0283  0.4588  0.8178  11.00000  0.05    0.28
Q14   1   0.8661  0.0864  0.1417  11.00000  0.05    0.28
Q15   1   0.8522  0.0735  0.3366  11.00000  0.05    0.27
Q16   1   0.2866  0.3561  0.7186  11.00000  0.05    0.27
Q17   1   0.5311  0.2244  0.4583  11.00000  0.05    0.26
Q18   1  -0.0300  0.4952  0.7401  11.00000  0.05    0.25
Q19   1   0.4352  0.2773  0.5375  11.00000  0.05    0.24
Q20   1   0.3421  0.3153  0.6226  11.00000  0.05    0.23
;
data_publication_text
_journal_date_recd_electronic     2016-12-17
_journal_date_accepted     2016-12-22
_journal_name_full     'Acta Crystallographica, Section E'
_journal_year     2017
_journal_volume     73
_journal_issue      2
_journal_page_first     168
_journal_page_last     172
_journal_paper_category     GO
_journal_paper_doi     10.1107/S2056989016020375
_journal_coeditor_code     RZ5203
_publ_contact_author_name     'Vanessa Carratu Gervini'
_publ_contact_author_address
;
Universidade Federal do Rio Grande (FURG)
Escola de Qu\'imica e Alimentos
Rio Grande
Brazil
;
_publ_contact_author_email     'vanessa.gervini@gmail.com'
_publ_contact_author_fax     '55(53)32336951'
_publ_contact_author_phone     '55(53)32336955'
_publ_section_title
;\
Crystal structure of
(3<i>E</i>)-5-nitro-3-(2-phenylhydrazinylidene)-1<i>H</i>-indol-2(3<i>H</i>)-\
one
;
loop_
    _publ_author_name
    _publ_author_footnote
    _publ_author_address
    'Velasques, Jecika Maciel' .
;
Universidade Federal do Rio Grande (FURG)
Escola de Qu\'imica e Alimentos
Rio Grande
Brazil
;
    'Gervini, Vanessa Carratu' .
;
Universidade Federal do Rio Grande (FURG)
Escola de Qu\'imica e Alimentos
Rio Grande
Brazil
;
    'Bortoluzzi, Ada\'ilton Jo\~ao' .
;
Universidade Federal de Santa Catarina (UFSC)
Departamento de Qu\'imica
Florian\'opolis
Brazil
;
    'Farias, Renan Lira de' .
;
Universidade Estadual Paulista (UNESP)
Instituto de Qu\'imica
Araraquara
Brazil
;
    'Oliveira, Adriano Bof de' .
;
Universidade Federal de Sergipe (UFS)
Departamento de Qu\'imica
S\~ao Crist\'ov\~ao
Brazil
;
_publ_section_synopsis
;
The molecule of 5-nitroisatin-3-phenylhydrazone deviates slightly from a planar
geometry. In the crystal, molecules are linked by hydrogen bonding into a
two-dimensional polymer along (120), forming rings of graph-set motifs
<i>R</i>~2~^2^(8), <i>R</i>~2~^2^(26), <i>R</i>~4~^4^(32) and <i>S</i>(6). In
addition, molecules are stacked along the [100] through C\\db O...<i>Cg</i>
interactions, as suggested by the Hirshfeld surface, which also indicates that
the most important contributions for the crystal structure cohesion are O...H
(28.5%) and H...H (26.7%) interactions. An <i>in silico</i> evaluation of the
title compound with the dihydrofolate reductase enzyme was performed and
N---H...O and <i>Cg</i>...<i>Cg</i> interactions were found.
;
