# Supplementary material for: Crystal structure of (3E)-5-nitro-3-(2-phenyl­hydrazinyl­idene)-1H-indol-2(3H)-one
Source: Acta Crystallogr E Crystallogr Commun. 2017 Jan 13;73(Pt 2):168–72. doi: 10.1107/S2056989016020375 (PMC5290558; doi:10.1107/S2056989016020375)
Supplement: Supplementary file 2 [file e-73-00168-Isup2.hkl]

# 
# h,k,l, Fc-squared, Fo-squared, sigma(Fo-squared) and status flag 
# 
data_I
_shelx_title ' comp3 in P-1' 
_shelx_refln_list_code          4 
_shelx_F_calc_maximum      187.82 
_exptl_crystal_F_000       292.00 
_reflns_d_resolution_high  0.6889 
 
loop_ 
 _symmetry_equiv_pos_as_xyz 
 'x, y, z' 
 '-x, -y, -z' 
 
_cell_length_a     5.7504 
_cell_length_b     9.7190 
_cell_length_c    12.1976 
_cell_angle_alpha 111.196 
_cell_angle_beta   96.759 
_cell_angle_gamma  98.497 
 
_shelx_F_squared_multiplier     1.000 
 
loop_ 
 _refln_index_h 
 _refln_index_k 
 _refln_index_l 
 _refln_F_squared_calc 
 _refln_F_squared_meas 
 _refln_F_squared_sigma 
 _refln_observed_status 
   1   0   0      311.22      323.19      3.88 o 
   3   0   0        0.94        0.39      0.38 o 
   4   0   0      160.36      168.67      1.97 o 
   5   0   0        7.38        9.34      1.13 o 
   6   0   0      207.16      203.85      4.11 o 
   7   0   0        0.02        0.91      1.04 o 
   8   0   0        3.12        1.66      0.85 o 
  -8   1   0       30.56       30.93      1.55 o 
  -7   1   0       23.37       21.45      1.28 o 
  -6   1   0        0.41        0.77      0.48 o 
  -5   1   0       95.50       93.20      2.50 o 
  -4   1   0        1.54        0.11      0.58 o 
  -3   1   0      115.61      144.82      2.44 o 
  -2   1   0      315.90      337.95      4.31 o 
  -1   1   0     1323.42     1398.55      8.54 o 
   0   1   0      458.65      446.63      2.61 o 
   1   1   0        1.90        1.87      0.10 o 
   2   1   0      489.12      568.19      3.65 o 
   3   1   0       51.96       53.07      0.73 o 
   4   1   0       18.28       24.68      0.66 o 
   5   1   0        0.76        1.28      0.80 o 
   6   1   0       33.36       34.44      2.03 o 
   7   1   0       18.93       18.84      1.74 o 
  -8   2   0        1.71        0.72      1.01 o 
  -7   2   0       16.20       13.75      0.68 o 
  -6   2   0        1.24        2.41      0.49 o 
  -5   2   0      274.76      279.68      3.19 o 
  -4   2   0      110.80      132.60      1.80 o 
  -3   2   0      391.97      458.01      6.15 o 
  -2   2   0       96.05       94.83      0.96 o 
  -1   2   0      171.86      139.10      1.24 o 
   0   2   0     1033.07     1035.61      5.24 o 
   1   2   0    35275.00    31549.56    286.17 o 
   2   2   0       39.34       44.28      0.49 o 
   3   2   0        4.20        6.49      0.43 o 
   4   2   0        0.12        0.03      0.52 o 
   5   2   0       42.91       40.96      1.91 o 
   6   2   0        0.03       -0.03      1.00 o 
   7   2   0      104.59      102.99      3.33 o 
  -8   3   0        6.17        7.96      1.30 o 
  -7   3   0       62.40       58.89      1.15 o 
  -6   3   0      115.69      103.32      1.51 o 
  -5   3   0       69.27       68.51      1.14 o 
  -4   3   0      179.50      174.57      1.72 o 
  -3   3   0        0.39        0.08      0.30 o 
  -2   3   0      367.75      430.25      2.63 o 
  -1   3   0      414.89      435.00      2.75 o 
   0   3   0      614.09      655.59      4.07 o 
   1   3   0      959.55      977.88      6.70 o 
   2   3   0       12.41       12.22      0.59 o 
   3   3   0       95.15      117.76      1.09 o 
   4   3   0        0.06        0.38      0.43 o 
   5   3   0        2.45        3.68      1.07 o 
   6   3   0        0.08       -0.15      1.08 o 
   7   3   0        5.73        6.58      1.49 o 
  -8   4   0       37.46       40.28      2.38 o 
  -7   4   0       12.01       10.17      0.89 o 
  -6   4   0       55.17       51.95      1.11 o 
  -5   4   0       25.85       35.86      0.87 o 
  -4   4   0      210.84      220.44      2.02 o 
  -3   4   0      393.44      442.89      3.32 o 
  -2   4   0      291.18      353.29      2.26 o 
  -1   4   0      315.42      308.59      1.84 o 
   0   4   0      131.58      108.75      1.01 o 
   1   4   0      653.41      674.94      4.18 o 
   2   4   0     5728.02     5888.05     34.99 o 
   3   4   0       10.01       12.37      0.54 o 
   4   4   0        3.04        3.69      0.59 o 
   5   4   0        0.28        0.11      1.05 o 
   6   4   0       13.09        9.11      1.54 o 
   7   4   0        0.02       -1.24      1.24 o 
  -8   5   0       19.77       20.65      1.24 o 
  -7   5   0        3.31        4.55      0.78 o 
  -6   5   0       90.33       81.22      1.75 o 
  -5   5   0      286.36      249.79      2.35 o 
  -4   5   0      388.33      364.77      2.53 o 
  -3   5   0      187.73      190.15      1.27 o 
  -2   5   0        0.86        2.19      0.17 o 
  -1   5   0      362.36      399.65      2.61 o 
   0   5   0      133.55      138.83      1.26 o 
   1   5   0      102.64      114.96      1.14 o 
   2   5   0      605.75      626.20      4.06 o 
   3   5   0        9.63        8.87      0.74 o 
   4   5   0       20.18       24.12      1.13 o 
   5   5   0        5.43        7.66      1.39 o 
   6   5   0        0.10       -1.13      1.13 o 
  -7   6   0       16.74       16.23      1.05 o 
  -6   6   0       39.18       32.94      1.30 o 
  -5   6   0       83.03       82.71      1.70 o 
  -4   6   0       96.67      116.61      1.46 o 
  -3   6   0       51.47       56.64      0.78 o 
  -2   6   0      391.18      414.99      2.50 o 
  -1   6   0       56.16       64.13      0.88 o 
   0   6   0      231.83      222.83      1.84 o 
   1   6   0       20.26       15.60      0.57 o 
   2   6   0      219.56      231.93      1.96 o 
   3   6   0      894.61      890.93     11.00 o 
   4   6   0        8.89        8.97      0.82 o 
   5   6   0        0.39       -0.23      1.14 o 
   6   6   0        0.40       -0.20      1.30 o 
  -7   7   0       24.17       25.97      1.36 o 
  -6   7   0        1.28        0.78      1.02 o 
  -5   7   0       90.55       81.15      1.71 o 
  -4   7   0      339.09      297.21      2.25 o 
  -3   7   0      634.14      608.07      5.08 o 
  -2   7   0      104.32      105.52      1.44 o 
  -1   7   0        1.86        2.14      0.36 o 
   0   7   0      188.63      204.48      1.83 o 
   1   7   0       17.58       16.89      0.82 o 
   2   7   0       18.79       21.67      0.75 o 
   3   7   0      318.70      322.20      5.89 o 
   4   7   0        5.35        6.12      0.83 o 
   5   7   0        4.08        5.49      1.45 o 
  -7   8   0       66.96       65.85      2.88 o 
  -6   8   0        0.24       -0.62      0.62 o 
  -5   8   0       76.34       65.48      1.76 o 
  -4   8   0       46.04       45.36      0.95 o 
  -3   8   0      107.18      114.95      1.31 o 
  -2   8   0        0.48        0.65      0.39 o 
  -1   8   0      153.00      155.55      1.64 o 
   0   8   0        8.29        8.86      0.79 o 
   1   8   0       86.85       87.97      1.26 o 
   2   8   0        0.06        0.27      0.44 o 
   3   8   0       72.30       71.31      1.19 o 
   4   8   0      142.78      141.19      2.71 o 
   5   8   0        7.18        9.60      1.80 o 
  -7   9   0        3.23        4.97      1.42 o 
  -6   9   0       20.39       23.57      1.93 o 
  -5   9   0        0.18        0.07      0.71 o 
  -4   9   0       63.60       55.87      0.99 o 
  -3   9   0      195.09      180.22      1.63 o 
  -2   9   0      480.07      478.04      3.60 o 
  -1   9   0       43.91       45.04      1.36 o 
   0   9   0        0.38       -0.31      0.41 o 
   1   9   0       72.72       76.46      1.46 o 
   2   9   0        0.61        0.40      0.45 o 
   3   9   0        4.97        6.11      0.74 o 
   4   9   0      143.11      146.59      2.90 o 
  -6  10   0       65.46       76.45      3.15 o 
  -5  10   0        4.68        3.33      1.26 o 
  -4  10   0       90.26       86.02      1.55 o 
  -3  10   0        7.24        6.35      0.47 o 
  -2  10   0       40.23       39.83      1.04 o 
  -1  10   0       20.72       17.27      0.99 o 
   0  10   0       35.09       33.09      1.23 o 
   1  10   0        5.22        5.57      0.58 o 
   2  10   0       25.94       26.98      1.03 o 
   3  10   0        0.50        0.81      0.61 o 
  -5  11   0       11.39       11.33      1.63 o 
  -4  11   0        0.11       -0.71      0.71 o 
  -3  11   0       34.71       31.34      0.88 o 
  -2  11   0       57.93       57.15      1.27 o 
  -1  11   0      216.72      231.34      3.75 o 
   0  11   0       20.03       18.02      0.97 o 
   1  11   0        0.01       -0.51      0.51 o 
   2  11   0       20.93       18.94      1.04 o 
   3  11   0        0.18        1.14      1.00 o 
  -4  12   0        6.66        5.40      1.03 o 
  -3  12   0       63.94       65.53      2.07 o 
  -2  12   0        0.02       -0.47      0.52 o 
  -1  12   0        3.00        2.47      0.60 o 
   0  12   0       22.42       21.30      0.96 o 
   1  12   0        5.02        4.39      0.71 o 
  -2  13   0       15.67       13.59      0.85 o 
  -1  13   0        8.14        9.14      0.79 o 
   0 -13   1       17.18       16.00      0.92 o 
   1 -13   1       61.29       65.01      1.68 o 
   2 -13   1        0.16       -0.10      0.56 o 
   3 -13   1        3.51        4.37      0.74 o 
  -2 -12   1        2.16        1.04      0.73 o 
  -1 -12   1        1.47        1.58      0.58 o 
   0 -12   1        8.85        9.08      0.75 o 
   1 -12   1       20.35       19.61      1.05 o 
   2 -12   1        0.34       -0.07      0.52 o 
   3 -12   1       11.63       11.59      0.70 o 
   4 -12   1        2.24        1.17      0.83 o 
   5 -12   1        7.59        7.34      1.64 o 
  -3 -11   1        0.00       -0.17      0.65 o 
  -2 -11   1        0.01       -0.51      0.51 o 
  -1 -11   1        5.34        4.21      0.61 o 
   0 -11   1       22.93       23.82      1.04 o 
   1 -11   1       71.21       70.39      1.37 o 
   2 -11   1      134.33      132.41      1.79 o 
   3 -11   1        1.44        0.83      0.44 o 
   4 -11   1        3.46        4.56      0.65 o 
   5 -11   1        0.67        0.15      1.20 o 
   6 -11   1      148.89      154.94      4.43 o 
  -4 -10   1        9.94        9.55      1.61 o 
  -3 -10   1        3.68        3.37      0.67 o 
  -2 -10   1       50.04       51.62      1.21 o 
  -1 -10   1        4.25        4.20      0.55 o 
   0 -10   1        3.19        2.58      0.50 o 
   1 -10   1       29.47       33.27      1.32 o 
   2 -10   1        8.67        7.34      0.56 o 
   3 -10   1        1.86        1.44      0.57 o 
   4 -10   1       58.62       63.13      1.38 o 
   5 -10   1        6.83        7.92      0.87 o 
   6 -10   1       15.26       14.48      1.70 o 
  -4  -9   1       31.67       33.39      1.70 o 
  -3  -9   1        0.16        0.64      0.43 o 
  -2  -9   1        3.63        4.45      0.53 o 
  -1  -9   1        0.25        0.04      0.42 o 
   0  -9   1       11.35       10.51      0.58 o 
   1  -9   1       36.31       34.17      0.93 o 
   2  -9   1      263.79      256.43      2.31 o 
   3  -9   1      188.99      179.94      1.79 o 
   4  -9   1        5.50        3.86      0.42 o 
   5  -9   1        2.31        2.33      0.67 o 
   6  -9   1        1.37        0.04      0.67 o 
   7  -9   1      176.70      184.51      4.61 o 
  -5  -8   1        1.27        0.49      1.28 o 
  -4  -8   1        1.60        1.71      0.79 o 
  -3  -8   1       50.68       47.51      1.01 o 
  -2  -8   1        0.90        0.28      0.40 o 
  -1  -8   1      115.23      119.31      1.43 o 
   0  -8   1        0.01       -0.35      0.36 o 
   1  -8   1        5.75        5.12      0.46 o 
   2  -8   1       86.55       90.58      1.20 o 
   3  -8   1        7.35        6.79      0.44 o 
   4  -8   1        5.85        3.52      0.34 o 
   5  -8   1      130.38      134.15      2.27 o 
   6  -8   1       15.41       15.27      1.02 o 
   7  -8   1       28.68       31.21      3.05 o 
  -6  -7   1        1.05       -0.06      1.39 o 
  -5  -7   1        3.69        0.93      1.27 o 
  -4  -7   1        3.88        3.39      0.80 o 
  -3  -7   1       89.07       87.01      1.20 o 
  -2  -7   1        7.38        7.80      0.49 o 
  -1  -7   1       59.95       64.57      1.27 o 
   0  -7   1        0.23        0.31      0.31 o 
   1  -7   1       14.93       18.79      0.60 o 
   2  -7   1       34.96       34.86      0.73 o 
   3  -7   1      714.08      667.24      4.35 o 
   4  -7   1      154.27      138.04      1.68 o 
   5  -7   1       12.81        9.19      0.76 o 
   6  -7   1        0.87        0.17      0.64 o 
   7  -7   1        0.17       -0.16      0.67 o 
  -6  -6   1       10.32       11.82      1.72 o 
  -5  -6   1        3.02        1.10      1.16 o 
  -4  -6   1        3.58        4.58      0.71 o 
  -3  -6   1        6.49        5.76      0.50 o 
  -2  -6   1      167.64      178.50      1.85 o 
  -1  -6   1       12.91       14.47      0.55 o 
   0  -6   1      270.05      275.90      3.16 o 
   1  -6   1       80.47       80.40      1.15 o 
   2  -6   1       10.80        8.83      0.54 o 
   3  -6   1      117.63      121.65      1.28 o 
   4  -6   1      143.77      135.52      1.58 o 
   5  -6   1       14.95       10.73      0.80 o 
   6  -6   1      128.64      131.61      2.27 o 
   7  -6   1       23.30       21.51      1.32 o 
  -7  -5   1        5.85        3.79      1.45 o 
  -6  -5   1       41.11       36.82      2.39 o 
  -5  -5   1        5.29        4.64      1.14 o 
  -4  -5   1        3.44        2.53      0.59 o 
  -3  -5   1       22.32       25.32      0.73 o 
  -2  -5   1      231.84      231.16      1.84 o 
  -1  -5   1       43.24       44.78      0.82 o 
   0  -5   1      511.29      531.06      3.44 o 
   1  -5   1        0.64        0.60      0.22 o 
   2  -5   1       20.75       30.82      0.50 o 
   3  -5   1       14.30       19.58      0.43 o 
   4  -5   1     1095.44      998.48      6.57 o 
   5  -5   1       62.90       53.47      1.09 o 
   6  -5   1       18.80       17.45      1.08 o 
   7  -5   1        0.22       -0.02      0.63 o 
   8  -5   1        0.56        1.28      1.06 o 
  -7  -4   1        3.41        3.70      1.40 o 
  -6  -4   1       15.28       14.80      1.58 o 
  -5  -4   1       11.35       10.25      1.32 o 
  -4  -4   1        8.65        8.58      0.65 o 
  -3  -4   1        0.38        0.60      0.29 o 
  -2  -4   1       20.55       19.27      0.51 o 
  -1  -4   1      594.90      650.11      4.72 o 
   0  -4   1      172.01      178.85      1.40 o 
   1  -4   1      658.03      692.73      4.55 o 
   2  -4   1      596.11      616.01      4.19 o 
   3  -4   1       24.50       22.20      0.43 o 
   4  -4   1       29.67       36.00      0.59 o 
   5  -4   1      332.07      324.29      2.87 o 
   6  -4   1       28.21       23.81      0.86 o 
   7  -4   1       55.42       57.13      1.60 o 
   8  -4   1       20.30       19.30      2.12 o 
  -7  -3   1        8.60       10.26      1.60 o 
  -6  -3   1       17.68       18.24      1.62 o 
  -5  -3   1      158.82      168.06      3.58 o 
  -4  -3   1       13.79       14.83      1.33 o 
  -3  -3   1        1.23        1.86      0.16 o 
  -2  -3   1      115.14      129.36      0.95 o 
  -1  -3   1      362.79      359.19      2.32 o 
   0  -3   1      114.69      114.76      1.09 o 
   1  -3   1     2203.12     2225.08     23.35 o 
   2  -3   1        5.12        2.39      0.15 o 
   3  -3   1       29.21       42.11      0.74 o 
   4  -3   1        2.03        3.18      0.27 o 
   5  -3   1      850.45      809.16      7.40 o 
   6  -3   1       12.90       12.85      0.70 o 
   7  -3   1       17.65       16.89      0.97 o 
   8  -3   1        0.08        0.49      0.74 o 
  -7  -2   1      112.00      115.08      3.43 o 
  -6  -2   1        4.36        4.01      1.08 o 
  -5  -2   1        9.22        9.32      1.08 o 
  -4  -2   1        2.43        2.48      0.38 o 
  -3  -2   1       14.60       15.62      0.80 o 
  -2  -2   1      195.00      221.00      1.45 o 
  -1  -2   1        8.56        6.63      0.23 o 
   0  -2   1     2278.80     2282.04     10.28 o 
   1  -2   1      380.92      396.59      2.10 o 
   2  -2   1      866.36      941.90      5.47 o 
   3  -2   1      786.82      833.63      4.86 o 
   4  -2   1       33.46       32.49      0.43 o 
   5  -2   1        7.21        4.15      0.57 o 
   6  -2   1      284.80      281.59      2.80 o 
   7  -2   1       29.94       25.65      1.08 o 
   8  -2   1        8.60        9.08      1.46 o 
  -8  -1   1       31.91       30.39      1.85 o 
  -7  -1   1       12.27       11.81      1.02 o 
  -6  -1   1        0.51        0.40      0.89 o 
  -5  -1   1       47.59       51.77      1.88 o 
  -4  -1   1      444.50      459.05      4.15 o 
  -3  -1   1       19.04       22.70      0.41 o 
  -2  -1   1        0.03        0.31      0.16 o 
  -1  -1   1      429.06      433.88      1.91 o 
   0  -1   1        7.42        4.03      0.13 o 
   1  -1   1       57.83       58.79      0.42 o 
   2  -1   1     2706.27     2767.48     18.81 o 
   3  -1   1       12.97       11.06      0.58 o 
   4  -1   1       29.48       32.07      0.50 o 
   5  -1   1        0.39        0.34      0.39 o 
   6  -1   1      366.66      361.29      3.33 o 
   7  -1   1        2.08        1.56      1.07 o 
   8  -1   1       10.90       11.25      1.09 o 
  -8   0   1        0.30        0.32      1.08 o 
  -7   0   1       12.09       13.13      0.78 o 
  -6   0   1      379.40      376.94      5.98 o 
  -5   0   1        0.02        0.16      0.67 o 
  -4   0   1        4.84        3.23      0.65 o 
  -3   0   1        6.95        5.19      0.43 o 
  -2   0   1       33.67       36.87      0.95 o 
  -1   0   1     3837.85     3766.89     19.92 o 
   0   0   1      423.74      399.30      3.10 o 
   1   0   1     1919.47     1979.37     11.70 o 
   2   0   1      166.91      179.82      1.71 o 
   3   0   1      406.73      406.24      3.03 o 
   4   0   1      320.62      337.19      3.75 o 
   5   0   1       20.59       20.50      1.07 o 
   6   0   1       53.53       54.58      1.46 o 
   7   0   1      129.12      129.29      3.56 o 
   8   0   1       17.22       14.23      1.78 o 
  -8   1   1        1.29        2.32      1.12 o 
  -7   1   1       83.69       80.22      1.49 o 
  -6   1   1       11.99       10.43      0.60 o 
  -5   1   1       21.24       20.06      1.03 o 
  -4   1   1      108.53      131.24      2.49 o 
  -3   1   1      868.06      915.75     10.91 o 
  -2   1   1        3.25        4.36      0.36 o 
  -1   1   1        0.64       -0.04      0.08 o 
   0   1   1      378.51      382.79      1.75 o 
   1   1   1      932.97      970.63      4.07 o 
   2   1   1        0.63        0.88      0.11 o 
   3   1   1     1120.63     1155.46      7.94 o 
   4   1   1        8.90        7.66      0.47 o 
   5   1   1       22.40       20.17      1.56 o 
   6   1   1        0.84       -0.58      0.97 o 
   7   1   1       90.12       89.09      3.12 o 
  -7   2   1        1.46        1.62      0.45 o 
  -6   2   1       11.24       12.02      0.58 o 
  -5   2   1      831.37      812.57      6.05 o 
  -4   2   1       34.57       37.96      0.50 o 
  -3   2   1      117.03      107.49      0.90 o 
  -2   2   1       16.76       13.78      0.56 o 
  -1   2   1       54.44       58.28      0.41 o 
   0   2   1     7142.54     6994.79     37.34 o 
   1   2   1     1181.30     1220.55      8.31 o 
   2   2   1      435.30      487.24      2.68 o 
   3   2   1       33.31       33.39      0.82 o 
   4   2   1       87.72       82.55      1.38 o 
   5   2   1       79.19       80.17      2.54 o 
   6   2   1        5.26        3.86      1.19 o 
   7   2   1       62.18       64.38      2.98 o 
  -8   3   1        0.00       -0.93      0.93 o 
  -7   3   1        1.98        3.67      0.47 o 
  -6   3   1      141.16      135.14      2.14 o 
  -5   3   1        1.74        0.85      0.48 o 
  -4   3   1      146.71      139.17      1.49 o 
  -3   3   1      171.57      226.86      2.64 o 
  -2   3   1      731.49      788.81      4.16 o 
  -1   3   1       32.92       33.98      0.40 o 
   0   3   1        3.38        2.68      0.27 o 
   1   3   1      158.73      177.71      1.53 o 
   2   3   1      838.60      881.83      6.62 o 
   3   3   1        1.07        1.09      0.19 o 
   4   3   1      327.96      340.55      3.66 o 
   5   3   1        3.31        4.26      1.15 o 
   6   3   1       13.03        9.90      1.44 o 
   7   3   1        1.16        1.10      1.36 o 
  -8   4   1       48.54       49.81      2.04 o 
  -7   4   1       16.96       17.47      2.93 o 
  -6   4   1       14.27       10.60      0.62 o 
  -5   4   1        8.06        4.88      0.46 o 
  -4   4   1      958.81      910.14      6.47 o 
  -3   4   1      163.20      172.74      1.11 o 
  -2   4   1      171.50      163.39      1.00 o 
  -1   4   1        0.59       -0.14      0.18 o 
   0   4   1       42.08       50.27      1.27 o 
   1   4   1     2979.11     3112.04     20.04 o 
   2   4   1      686.64      699.80      4.38 o 
   3   4   1      112.30      123.37      1.42 o 
   4   4   1       10.04       10.32      0.77 o 
   5   4   1       13.73       14.05      1.60 o 
   6   4   1       16.33       11.81      1.64 o 
   7   4   1        0.48       -0.76      1.33 o 
  -8   5   1        9.40       12.29      1.34 o 
  -7   5   1        6.42        5.79      0.79 o 
  -6   5   1        0.04        0.02      0.56 o 
  -5   5   1      116.83      110.80      1.42 o 
  -4   5   1        9.80       11.97      0.53 o 
  -3   5   1      279.67      264.98      1.87 o 
  -2   5   1      158.08      202.99      1.23 o 
  -1   5   1      193.56      203.42      2.67 o 
   0   5   1       67.18       73.11      0.89 o 
   1   5   1        6.61        6.14      0.36 o 
   2   5   1       95.32      102.68      1.13 o 
   3   5   1      471.45      487.96      3.97 o 
   4   5   1        0.41        0.26      0.59 o 
   5   5   1       86.12       89.75      3.15 o 
   6   5   1        1.52        0.97      1.34 o 
  -7   6   1       85.77       91.48      2.02 o 
  -6   6   1       36.58       36.97      1.32 o 
  -5   6   1       21.23       18.13      0.98 o 
  -4   6   1        4.87        3.16      0.35 o 
  -3   6   1      455.65      441.25      2.63 o 
  -2   6   1      149.87      155.45      2.05 o 
  -1   6   1       54.68       55.06      0.84 o 
   0   6   1        2.55        2.89      0.35 o 
   1   6   1       19.53       22.97      0.82 o 
   2   6   1      875.24      889.26      7.54 o 
   3   6   1      267.39      270.76      2.69 o 
   4   6   1       30.59       33.87      1.43 o 
   5   6   1        5.07        3.58      1.37 o 
   6   6   1        2.15        1.64      1.45 o 
  -7   7   1        9.56       10.02      1.50 o 
  -6   7   1       28.34       24.33      1.22 o 
  -5   7   1        6.47        2.70      0.58 o 
  -4   7   1       24.10       22.55      0.57 o 
  -3   7   1       57.61       59.38      0.90 o 
  -2   7   1      224.31      225.39      2.29 o 
  -1   7   1      109.23      124.23      1.37 o 
   0   7   1       18.78       17.65      0.66 o 
   1   7   1       37.97       39.27      0.85 o 
   2   7   1        9.43       10.78      0.55 o 
   3   7   1       71.62       75.13      1.43 o 
   4   7   1      221.00      217.37      3.30 o 
   5   7   1        0.03       -1.25      1.25 o 
  -7   8   1       45.38       47.33      2.68 o 
  -6   8   1       93.63      106.19      3.40 o 
  -5   8   1       51.92       53.17      1.45 o 
  -4   8   1        6.05        4.60      0.37 o 
  -3   8   1        6.02        5.85      0.50 o 
  -2   8   1       74.86       73.88      1.14 o 
  -1   8   1       48.50       48.91      0.97 o 
   0   8   1        7.09        7.91      0.53 o 
   1   8   1        2.49        1.99      0.43 o 
   2   8   1       10.05       10.54      0.58 o 
   3   8   1      243.88      242.69      2.75 o 
   4   8   1       68.11       72.34      2.14 o 
   5   8   1        7.28        7.41      1.75 o 
  -6   9   1       10.04       11.28      1.62 o 
  -5   9   1       46.10       43.52      2.40 o 
  -4   9   1       24.38       20.73      0.70 o 
  -3   9   1        2.86        2.16      0.36 o 
  -2   9   1       92.89       92.05      1.50 o 
  -1   9   1      109.94      109.98      1.49 o 
   0   9   1       67.95       73.83      1.23 o 
   1   9   1        0.12       -0.34      0.43 o 
   2   9   1       15.46       16.07      0.75 o 
   3   9   1       10.47       12.07      0.83 o 
   4   9   1       47.88       52.66      2.05 o 
  -6  10   1       18.11       20.94      2.05 o 
  -5  10   1       53.87       60.14      2.81 o 
  -4  10   1       41.70       41.01      1.62 o 
  -3  10   1        0.00       -0.05      0.35 o 
  -2  10   1       10.21       10.44      0.77 o 
  -1  10   1        0.28        0.25      0.48 o 
   0  10   1       10.08        9.34      0.66 o 
   1  10   1        0.64        0.81      0.50 o 
   2  10   1        0.37        0.63      0.63 o 
   3  10   1        5.59        5.50      0.98 o 
  -5  11   1       10.33        9.06      1.66 o 
  -4  11   1       40.43       39.24      1.73 o 
  -3  11   1       28.97       26.47      1.02 o 
  -2  11   1       23.39       22.84      1.44 o 
  -1  11   1       81.42       80.93      1.49 o 
   0  11   1       41.37       40.67      1.20 o 
   1  11   1       32.04       34.13      1.20 o 
   2  11   1        0.42        0.98      0.69 o 
  -4  12   1       12.90       13.89      1.65 o 
  -3  12   1       21.03       20.10      1.00 o 
  -2  12   1        0.62        0.17      0.54 o 
  -1  12   1        8.89        9.14      0.87 o 
   0  12   1        7.83        8.45      1.25 o 
   1  12   1        2.75        3.18      0.80 o 
  -1 -13   2        1.53        1.81      1.37 o 
   0 -13   2        8.37        7.95      0.76 o 
   1 -13   2       29.70       34.43      1.25 o 
   2 -13   2        9.21       11.60      1.02 o 
   3 -13   2       17.57       18.77      0.88 o 
   4 -13   2        1.76        1.45      1.23 o 
  -2 -12   2        1.03        0.57      0.62 o 
  -1 -12   2        5.67        4.65      0.86 o 
   0 -12   2        0.37       -0.13      0.54 o 
   1 -12   2        5.07        4.80      0.64 o 
   2 -12   2       13.30       14.35      0.80 o 
   3 -12   2        0.29       -0.26      0.44 o 
   4 -12   2       11.51        9.81      1.13 o 
   5 -12   2       41.20       39.69      2.74 o 
  -3 -11   2        4.84        3.38      0.72 o 
  -2 -11   2        0.33        0.54      0.53 o 
  -1 -11   2        0.00       -0.29      0.51 o 
   0 -11   2        9.52        9.04      0.67 o 
   1 -11   2        9.21        8.84      0.64 o 
   2 -11   2       60.29       63.01      1.33 o 
   3 -11   2       19.84       20.46      0.84 o 
   4 -11   2       11.23       13.22      0.83 o 
   5 -11   2        0.05       -0.66      0.66 o 
   6 -11   2        6.67        6.52      1.55 o 
  -4 -10   2        0.07       -0.83      0.83 o 
  -3 -10   2        5.66        4.83      0.57 o 
  -2 -10   2       59.27       57.97      1.24 o 
  -1 -10   2        0.71        1.11      0.48 o 
   0 -10   2       17.06       17.70      1.25 o 
   1 -10   2        8.31       10.85      0.72 o 
   2 -10   2        0.21        0.56      0.43 o 
   3 -10   2       54.62       53.74      1.08 o 
   4 -10   2        1.92        1.83      0.55 o 
   5 -10   2       10.36       10.48      1.89 o 
   6 -10   2       56.05       53.86      3.31 o 
  -5  -9   2        0.06        0.33      1.33 o 
  -4  -9   2       14.84       15.67      1.18 o 
  -3  -9   2        4.81        5.37      0.53 o 
  -2  -9   2        8.48        8.62      0.60 o 
  -1  -9   2        1.01        0.49      0.50 o 
   0  -9   2        7.88        7.03      0.76 o 
   1  -9   2       39.52       39.89      0.93 o 
   2  -9   2        5.54        5.68      0.50 o 
   3  -9   2      101.44       95.31      1.27 o 
   4  -9   2       24.18       24.89      1.10 o 
   5  -9   2        0.99        0.92      0.92 o 
   6  -9   2       10.69       11.09      0.98 o 
   7  -9   2       11.49       12.03      1.25 o 
  -5  -8   2        0.01        0.79      1.23 o 
  -4  -8   2        0.56        0.38      0.71 o 
  -3  -8   2        1.46        2.09      0.42 o 
  -2  -8   2       28.87       30.12      1.36 o 
  -1  -8   2      290.07      289.12      2.43 o 
   0  -8   2        0.77        0.20      0.36 o 
   1  -8   2       70.14       72.88      1.39 o 
   2  -8   2       51.51       52.18      0.94 o 
   3  -8   2        7.36        5.19      0.41 o 
   4  -8   2       87.84       86.06      1.24 o 
   5  -8   2        5.92        6.53      0.77 o 
   6  -8   2        7.85        6.96      0.86 o 
   7  -8   2       48.89       48.59      1.70 o 
  -6  -7   2        2.20        0.27      1.33 o 
  -5  -7   2        1.94        2.09      1.26 o 
  -4  -7   2        0.75        0.73      0.63 o 
  -3  -7   2       56.28       58.17      0.99 o 
  -2  -7   2        5.46        6.70      0.85 o 
  -1  -7   2        6.29        6.20      0.42 o 
   0  -7   2       14.62       18.54      0.63 o 
   1  -7   2       63.20       65.64      0.74 o 
   2  -7   2       83.87       86.64      1.07 o 
   3  -7   2        3.68        3.98      0.34 o 
   4  -7   2      125.59      113.22      1.63 o 
   5  -7   2       15.43       16.13      0.96 o 
   6  -7   2        2.77        2.34      0.69 o 
   7  -7   2       37.90       39.07      1.93 o 
  -6  -6   2       32.90       33.60      2.40 o 
  -5  -6   2        0.94       -0.41      1.07 o 
  -4  -6   2        0.21        0.51      0.65 o 
  -3  -6   2        5.01        3.42      0.43 o 
  -2  -6   2       33.10       37.16      0.75 o 
  -1  -6   2      156.54      164.29      1.71 o 
   0  -6   2     1067.93     1089.28      6.63 o 
   1  -6   2       31.92       33.40      0.83 o 
   2  -6   2      270.89      264.12      4.06 o 
   3  -6   2      116.28      116.71      1.13 o 
   4  -6   2       36.67       29.81      1.54 o 
   5  -6   2       65.31       67.32      1.56 o 
   6  -6   2       14.82       17.46      1.01 o 
   7  -6   2        7.64        7.65      0.88 o 
  -7  -5   2        3.55        2.18      1.31 o 
  -6  -5   2        7.26        7.36      1.43 o 
  -5  -5   2       11.93        9.52      1.28 o 
  -4  -5   2        4.81        5.02      0.61 o 
  -3  -5   2        2.42        2.39      0.35 o 
  -2  -5   2      235.22      245.95      1.90 o 
  -1  -5   2        4.40        4.41      0.32 o 
   0  -5   2        1.64        1.90      0.29 o 
   1  -5   2       74.58       92.37      0.77 o 
   2  -5   2      184.44      199.29      1.54 o 
   3  -5   2       56.18       59.15      0.70 o 
   4  -5   2        8.84       10.52      0.56 o 
   5  -5   2       98.16       89.69      1.29 o 
   6  -5   2        4.50        5.07      0.71 o 
   7  -5   2       10.18        9.25      1.87 o 
   8  -5   2       50.91       51.35      2.54 o 
  -7  -4   2        0.50        2.29      1.27 o 
  -6  -4   2       12.67       12.98      1.49 o 
  -5  -4   2       59.16       59.47      2.25 o 
  -4  -4   2        3.62        4.05      0.54 o 
  -3  -4   2        8.75       10.88      0.37 o 
  -2  -4   2       47.93       43.73      0.64 o 
  -1  -4   2      482.64      520.18      4.27 o 
   0  -4   2      562.36      571.88      3.87 o 
   1  -4   2     1983.54     2064.06     18.54 o 
   2  -4   2      116.97      128.67      1.07 o 
   3  -4   2      481.98      461.17      2.94 o 
   4  -4   2       77.57       82.08      1.05 o 
   5  -4   2       79.66       73.03      1.53 o 
   6  -4   2       27.32       28.88      0.92 o 
   7  -4   2       24.01       25.46      2.18 o 
   8  -4   2        7.19        9.67      1.06 o 
  -7  -3   2       36.26       38.19      1.78 o 
  -6  -3   2        2.54        2.70      1.07 o 
  -5  -3   2       68.03       69.87      2.22 o 
  -4  -3   2       37.85       39.78      0.98 o 
  -3  -3   2        5.54        7.15      0.23 o 
  -2  -3   2        0.01        0.03      0.19 o 
  -1  -3   2     1034.78     1044.04      6.24 o 
   0  -3   2        1.27       -0.15      0.15 o 
   1  -3   2      119.08      135.89      1.35 o 
   2  -3   2      140.18      176.82      1.11 o 
   3  -3   2      183.01      205.84      1.75 o 
   4  -3   2        1.21        2.60      0.28 o 
   5  -3   2       22.19       25.84      1.68 o 
   6  -3   2       45.13       43.71      1.32 o 
   7  -3   2        0.22       -0.55      0.68 o 
   8  -3   2        9.91        8.80      1.04 o 
  -7  -2   2       17.29       20.00      2.10 o 
  -6  -2   2        0.26        0.22      0.87 o 
  -5  -2   2       24.51       28.01      1.49 o 
  -4  -2   2      106.13      103.07      2.74 o 
  -3  -2   2       97.71      107.67      1.33 o 
  -2  -2   2      191.34      209.14      1.38 o 
  -1  -2   2      224.09      204.44      1.60 o 
   0  -2   2     2940.42     2954.56     19.66 o 
   1  -2   2      652.63      660.15      3.89 o 
   2  -2   2      895.68      956.78      5.00 o 
   3  -2   2       65.27       67.38      0.89 o 
   4  -2   2      315.22      316.77      2.51 o 
   5  -2   2       14.46       16.38      2.08 o 
   6  -2   2      121.36      120.43      2.25 o 
   7  -2   2        8.55        7.68      0.91 o 
   8  -2   2       21.05       22.12      1.99 o 
  -8  -1   2       19.34       17.74      1.86 o 
  -7  -1   2        4.45        3.85      0.79 o 
  -6  -1   2       72.58       71.47      1.73 o 
  -5  -1   2        0.21        0.22      0.66 o 
  -4  -1   2      414.14      432.15      3.89 o 
  -3  -1   2      105.80      106.92      1.21 o 
  -2  -1   2        3.59        4.73      0.22 o 
  -1  -1   2       51.89       54.19      0.36 o 
   0  -1   2     2211.45     2142.30     25.42 o 
   1  -1   2        0.86        3.77      0.14 o 
   2  -1   2      334.41      363.06      2.88 o 
   3  -1   2       93.01      117.38      1.26 o 
   4  -1   2       77.54       83.32      0.96 o 
   5  -1   2       17.59       17.53      0.74 o 
   6  -1   2       26.38       28.29      1.32 o 
   7  -1   2       11.75       13.24      1.08 o 
   8  -1   2        0.35       -1.14      1.14 o 
  -8   0   2       22.84       19.19      1.77 o 
  -7   0   2        0.05        0.04      0.98 o 
  -6   0   2       36.50       34.75      1.23 o 
  -5   0   2        0.71        0.87      0.50 o 
  -4   0   2       53.44       58.51      0.55 o 
  -3   0   2      131.14      131.72      0.87 o 
  -2   0   2      428.92      469.74      2.79 o 
  -1   0   2     1218.10     1241.81      5.60 o 
   0   0   2      270.40      275.42      1.81 o 
   1   0   2     3680.39     3642.46     55.44 o 
   2   0   2      113.86      115.32      0.81 o 
   3   0   2       54.53       49.97      0.76 o 
   4   0   2        1.77        1.67      0.30 o 
   5   0   2       95.59      102.90      1.41 o 
   6   0   2        1.22        0.51      0.71 o 
   7   0   2      121.42      118.76      3.54 o 
  -8   1   2        4.14        2.68      1.12 o 
  -7   1   2       26.99       25.05      1.00 o 
  -6   1   2        8.23        8.34      1.10 o 
  -5   1   2      101.02      101.40      1.36 o 
  -4   1   2        1.13        1.60      0.22 o 
  -3   1   2     1461.02     1575.28     11.80 o 
  -2   1   2      168.46      171.25      1.03 o 
  -1   1   2        0.32       -0.10      0.10 o 
   0   1   2       68.84       73.88      0.56 o 
   1   1   2      809.61      831.33      6.23 o 
   2   1   2        0.14        1.36      0.23 o 
   3   1   2      231.07      232.73      1.72 o 
   4   1   2       51.25       58.03      0.96 o 
   5   1   2       24.54       25.72      1.77 o 
   6   1   2       33.00       30.88      2.08 o 
   7   1   2       14.19       13.54      1.66 o 
  -8   2   2       22.30       22.93      1.98 o 
  -7   2   2       64.39       61.35      1.32 o 
  -6   2   2       17.03       15.13      0.68 o 
  -5   2   2      100.66       98.11      1.65 o 
  -4   2   2       24.42       24.80      0.79 o 
  -3   2   2       67.05       82.10      1.14 o 
  -2   2   2       19.15       20.04      0.26 o 
  -1   2   2      287.67      316.60      1.64 o 
   0   2   2     1078.89     1074.68      6.77 o 
   1   2   2      184.61      175.06      1.22 o 
   2   2   2     1168.42     1236.48      8.39 o 
   3   2   2        0.01       -0.14      0.14 o 
   4   2   2        4.17        5.74      0.57 o 
   5   2   2        5.91        6.16      1.21 o 
   6   2   2       15.65       17.38      1.72 o 
   7   2   2        0.96        0.68      1.28 o 
  -8   3   2        7.72        8.90      1.34 o 
  -7   3   2       19.62       19.24      0.80 o 
  -6   3   2       31.64       28.19      0.94 o 
  -5   3   2        7.12        5.53      0.47 o 
  -4   3   2       58.43       55.22      1.11 o 
  -3   3   2        3.94        4.80      0.33 o 
  -2   3   2     1969.63     2158.83     11.43 o 
  -1   3   2       91.41       90.24      0.92 o 
   0   3   2        0.13        0.36      0.22 o 
   1   3   2        2.14        2.10      0.24 o 
   2   3   2       52.61       52.27      1.79 o 
   3   3   2        0.03        0.21      0.41 o 
   4   3   2      101.22       97.49      1.74 o 
   5   3   2       26.84       26.76      2.04 o 
   6   3   2        8.06        6.86      1.46 o 
   7   3   2       21.33       15.82      1.88 o 
  -8   4   2        2.25        3.41      1.16 o 
  -7   4   2       31.59       32.39      2.30 o 
  -6   4   2      113.51      107.67      2.49 o 
  -5   4   2      108.62      100.65      1.36 o 
  -4   4   2      269.00      252.62      2.25 o 
  -3   4   2       85.54       86.54      0.71 o 
  -2   4   2        6.44        7.88      0.29 o 
  -1   4   2       22.92       23.47      0.50 o 
   0   4   2        6.61        7.17      0.39 o 
   1   4   2      170.92      156.75      1.35 o 
   2   4   2       45.06       42.45      0.75 o 
   3   4   2      252.92      266.13      2.44 o 
   4   4   2        5.32        6.59      0.74 o 
   5   4   2       15.95       15.03      1.68 o 
   6   4   2        8.68        9.76      1.70 o 
  -8   5   2        0.04        0.24      1.08 o 
  -7   5   2        3.54        3.78      0.72 o 
  -6   5   2       61.67       61.51      1.52 o 
  -5   5   2       33.85       27.93      0.77 o 
  -4   5   2        3.16        2.09      0.33 o 
  -3   5   2        0.79        0.98      0.22 o 
  -2   5   2        3.53        3.80      0.28 o 
  -1   5   2      910.06      968.52      5.88 o 
   0   5   2       25.89       25.64      0.60 o 
   1   5   2        0.04        0.17      0.27 o 
   2   5   2        8.50        7.63      0.41 o 
   3   5   2        4.39        3.99      0.48 o 
   4   5   2        0.05        0.16      0.62 o 
   5   5   2       39.59       38.98      2.54 o 
   6   5   2       11.79       10.23      1.75 o 
  -7   6   2        0.07        1.38      1.11 o 
  -6   6   2       20.44       23.52      1.15 o 
  -5   6   2      111.85      104.42      1.83 o 
  -4   6   2      202.92      193.54      1.52 o 
  -3   6   2      399.90      382.59      2.63 o 
  -2   6   2       62.63       62.81      0.84 o 
  -1   6   2       18.31       19.86      0.62 o 
   0   6   2       56.37       55.67      0.88 o 
   1   6   2       14.23       15.71      0.62 o 
   2   6   2        0.19       -0.09      0.33 o 
   3   6   2        7.85        8.59      0.62 o 
   4   6   2       53.81       57.99      1.77 o 
   5   6   2        4.84        3.93      1.38 o 
   6   6   2       11.69        8.90      1.75 o 
  -7   7   2        1.72        1.73      1.21 o 
  -6   7   2        0.04        0.30      0.97 o 
  -5   7   2       98.23       95.14      2.25 o 
  -4   7   2       28.93       25.04      0.75 o 
  -3   7   2        1.26        0.82      0.24 o 
  -2   7   2       20.63       20.80      0.71 o 
  -1   7   2        1.76        1.50      0.38 o 
   0   7   2      232.54      248.55      2.15 o 
   1   7   2        6.93        6.52      0.48 o 
   2   7   2        0.47        0.88      0.37 o 
   3   7   2       17.91       16.58      0.90 o 
   4   7   2       26.12       27.16      1.51 o 
   5   7   2        0.04       -1.33      1.33 o 
  -7   8   2       33.53       29.80      2.44 o 
  -6   8   2        0.97        1.25      1.21 o 
  -5   8   2        6.61        9.76      1.43 o 
  -4   8   2       59.82       55.28      0.91 o 
  -3   8   2      165.66      161.81      1.81 o 
  -2   8   2      286.65      288.03      2.46 o 
  -1   8   2       11.10        9.97      0.55 o 
   0   8   2       45.99       49.66      1.03 o 
   1   8   2       35.99       34.17      0.92 o 
   2   8   2       20.56       25.67      1.59 o 
   3   8   2       14.81       14.51      0.95 o 
   4   8   2        1.88        2.64      0.88 o 
  -6   9   2        6.60        6.58      1.43 o 
  -5   9   2        1.91        2.65      1.22 o 
  -4   9   2       73.27       72.65      1.87 o 
  -3   9   2       13.30       11.91      0.51 o 
  -2   9   2        1.34        1.24      0.50 o 
  -1   9   2       32.54       34.86      0.99 o 
   0   9   2        0.24       -0.37      0.44 o 
   1   9   2       42.67       45.20      1.74 o 
   2   9   2        2.12        2.04      0.63 o 
   3   9   2        2.60        1.72      0.62 o 
   4   9   2       10.77       10.11      2.10 o 
  -6  10   2       45.80       42.84      2.77 o 
  -5  10   2        3.08        2.94      1.26 o 
  -4  10   2        1.96        3.26      0.83 o 
  -3  10   2       23.05       22.02      0.94 o 
  -2  10   2       73.72       72.44      1.34 o 
  -1  10   2      109.11      115.79      1.65 o 
   0  10   2        0.02       -0.26      0.49 o 
   1  10   2       37.54       38.37      1.20 o 
   2  10   2       14.63       12.41      0.91 o 
   3  10   2       11.80       12.19      2.23 o 
  -5  11   2        9.75        8.07      1.61 o 
  -4  11   2        4.65        5.39      0.94 o 
  -3  11   2       24.95       24.59      0.99 o 
  -2  11   2        1.15        0.92      0.53 o 
  -1  11   2        2.64        3.87      0.84 o 
   0  11   2       18.22       19.17      1.01 o 
   1  11   2        0.04       -0.65      0.65 o 
   2  11   2        4.19        4.08      0.78 o 
  -3  12   2        1.04        1.40      0.57 o 
  -2  12   2       10.00        9.75      0.77 o 
  -1  12   2       18.77       18.01      0.92 o 
   0  12   2       20.72       21.87      2.49 o 
  -1 -13   3        1.20        1.52      0.62 o 
   0 -13   3        1.54        1.11      0.62 o 
   1 -13   3       93.74       94.35      1.68 o 
   2 -13   3       14.52       14.42      0.85 o 
   3 -13   3       60.08       63.94      1.37 o 
   4 -13   3       10.11        8.83      1.12 o 
  -2 -12   3        0.52        0.02      0.55 o 
  -1 -12   3        7.36        6.34      0.66 o 
   0 -12   3        6.02        4.64      0.63 o 
   1 -12   3        5.93        5.74      0.65 o 
   2 -12   3        1.49        1.61      0.55 o 
   3 -12   3        3.35        3.29      0.52 o 
   4 -12   3       36.15       36.78      1.31 o 
   5 -12   3        1.38        1.22      0.83 o 
  -3 -11   3        3.16        1.95      0.54 o 
  -2 -11   3       38.86       39.68      1.44 o 
  -1 -11   3        9.79        8.23      0.66 o 
   0 -11   3        4.91        4.16      0.58 o 
   1 -11   3        9.81        8.37      0.63 o 
   2 -11   3      138.20      134.13      1.76 o 
   3 -11   3       27.93       26.41      0.96 o 
   4 -11   3      113.53      121.16      1.96 o 
   5 -11   3        2.15        0.98      0.74 o 
   6 -11   3        0.56       -0.03      1.09 o 
  -4 -10   3        0.72        2.09      0.88 o 
  -3 -10   3        3.41        2.49      0.63 o 
  -2 -10   3        3.32        3.09      0.66 o 
  -1 -10   3        1.50        1.19      0.48 o 
   0 -10   3       17.25       15.85      0.74 o 
   1 -10   3        1.08        0.66      0.52 o 
   2 -10   3        1.91        1.76      0.46 o 
   3 -10   3        0.14       -0.16      0.38 o 
   4 -10   3        0.28        0.77      0.52 o 
   5 -10   3       91.54       92.46      2.10 o 
   6 -10   3        1.76        2.70      0.78 o 
  -5  -9   3        0.31        0.28      1.32 o 
  -4  -9   3        0.92        1.32      0.78 o 
  -3  -9   3        0.09        0.26      0.44 o 
  -2  -9   3       10.98        8.48      0.58 o 
  -1  -9   3       64.06       63.15      1.54 o 
   0  -9   3       23.87       22.28      0.80 o 
   1  -9   3        4.51        4.50      0.47 o 
   2  -9   3       33.13       35.22      0.90 o 
   3  -9   3      144.57      133.56      1.50 o 
   4  -9   3       45.74       40.98      1.12 o 
   5  -9   3      124.02      132.36      2.37 o 
   6  -9   3        0.17        0.01      0.67 o 
   7  -9   3        0.07       -0.71      0.71 o 
  -5  -8   3        1.52        2.10      1.23 o 
  -4  -8   3        6.73        7.80      0.89 o 
  -3  -8   3        3.92        3.91      0.62 o 
  -2  -8   3        0.36       -0.37      0.37 o 
  -1  -8   3       10.92       12.69      0.58 o 
   0  -8   3        3.13        3.35      0.45 o 
   1  -8   3       18.13       17.56      0.48 o 
   2  -8   3        3.73        2.58      0.39 o 
   3  -8   3        0.76        1.54      0.35 o 
   4  -8   3       16.97       16.58      1.22 o 
   5  -8   3       18.75       19.88      1.14 o 
   6  -8   3      124.06      126.55      2.39 o 
   7  -8   3        3.18        4.28      0.84 o 
  -6  -7   3        0.18       -0.84      1.18 o 
  -5  -7   3        5.01        5.35      1.33 o 
  -4  -7   3        0.69        0.65      0.60 o 
  -3  -7   3        2.88        1.60      0.57 o 
  -2  -7   3        0.30        0.35      0.34 o 
  -1  -7   3       34.40       34.42      0.76 o 
   0  -7   3       56.07       56.17      1.07 o 
   1  -7   3       25.52       25.73      0.46 o 
   2  -7   3        0.33        0.42      0.33 o 
   3  -7   3       59.99       59.37      0.87 o 
   4  -7   3      102.32       92.78      1.38 o 
   5  -7   3       48.77       45.31      1.40 o 
   6  -7   3       66.59       68.55      1.76 o 
   7  -7   3        1.21        2.37      0.91 o 
  -6  -6   3       72.93       75.48      2.91 o 
  -5  -6   3        9.07        8.37      1.32 o 
  -4  -6   3        2.13        2.25      0.41 o 
  -3  -6   3        6.14        6.20      0.47 o 
  -2  -6   3        1.59        1.92      0.33 o 
  -1  -6   3       24.32       22.73      0.61 o 
   0  -6   3       64.24       72.58      1.01 o 
   1  -6   3       15.04       17.33      0.38 o 
   2  -6   3        1.44        2.66      0.34 o 
   3  -6   3       10.58        9.42      0.40 o 
   4  -6   3        3.53        5.70      0.48 o 
   5  -6   3       69.40       68.24      1.55 o 
   6  -6   3       47.04       48.76      1.47 o 
   7  -6   3       93.51       91.70      2.03 o 
  -7  -5   3        6.71        8.18      1.08 o 
  -6  -5   3       17.91       17.70      1.64 o 
  -5  -5   3        2.50        2.26      0.99 o 
  -4  -5   3        2.34        2.64      0.54 o 
  -3  -5   3        4.12        3.63      0.37 o 
  -2  -5   3       11.81        9.09      0.40 o 
  -1  -5   3        0.85        0.69      0.26 o 
   0  -5   3       89.00       98.55      0.87 o 
   1  -5   3        0.03        0.79      0.63 o 
   2  -5   3        1.51        1.30      0.24 o 
   3  -5   3       18.17       18.92      0.33 o 
   4  -5   3       48.05       49.39      0.93 o 
   5  -5   3       46.72       39.37      2.38 o 
   6  -5   3       30.05       27.57      1.22 o 
   7  -5   3       11.33       10.14      1.36 o 
  -7  -4   3        5.98        4.89      0.96 o 
  -6  -4   3        7.04        5.04      1.20 o 
  -5  -4   3      195.62      195.53      3.85 o 
  -4  -4   3       67.10       69.09      1.33 o 
  -3  -4   3        4.13        3.55      0.24 o 
  -2  -4   3        3.31        2.24      0.25 o 
  -1  -4   3       23.76       21.46      0.58 o 
   0  -4   3      284.52      263.00      1.81 o 
   1  -4   3      422.48      467.53      2.90 o 
   2  -4   3       59.33       60.02      0.51 o 
   3  -4   3        7.62        5.40      0.35 o 
   4  -4   3        0.10        0.10      0.27 o 
   5  -4   3        0.31        0.29      0.51 o 
   6  -4   3       94.38       91.36      1.80 o 
   7  -4   3       44.08       44.43      2.26 o 
  -7  -3   3       23.70       23.56      2.46 o 
  -6  -3   3       20.68       20.59      1.25 o 
  -5  -3   3       39.43       44.11      1.85 o 
  -4  -3   3       14.50       16.30      0.72 o 
  -3  -3   3        1.26        1.59      0.20 o 
  -2  -3   3       16.58       14.24      0.38 o 
  -1  -3   3       55.22       55.01      0.56 o 
   0  -3   3        0.54        0.04      0.14 o 
   1  -3   3       98.85      116.88      0.73 o 
   2  -3   3      169.10      174.29      1.02 o 
   3  -3   3       16.88       20.12      0.59 o 
   4  -3   3       21.58       22.71      0.59 o 
   5  -3   3       15.25       15.39      1.37 o 
   6  -3   3       14.06       12.50      0.84 o 
   7  -3   3       10.76        9.30      0.99 o 
  -7  -2   3       48.49       47.15      1.70 o 
  -6  -2   3       11.86       12.27      0.93 o 
  -5  -2   3        9.28        8.34      1.59 o 
  -4  -2   3      367.29      364.71      4.95 o 
  -3  -2   3      303.84      318.70      2.99 o 
  -2  -2   3        0.06        0.13      0.14 o 
  -1  -2   3        1.95        1.06      0.14 o 
   0  -2   3      204.93      220.97      1.20 o 
   1  -2   3      535.99      515.07      2.46 o 
   2  -2   3      874.52      954.52      5.58 o 
   3  -2   3       71.50       70.55      0.85 o 
   4  -2   3        7.03        7.26      0.40 o 
   5  -2   3        8.46        9.34      1.00 o 
   6  -2   3        1.69        2.07      0.71 o 
   7  -2   3       63.17       62.92      3.46 o 
  -8  -1   3        8.33        8.79      1.58 o 
  -7  -1   3       27.63       24.60      1.64 o 
  -6  -1   3       29.66       29.28      1.80 o 
  -5  -1   3       34.82       35.82      1.11 o 
  -4  -1   3      107.77      108.69      1.17 o 
  -3  -1   3       65.80       75.41      0.87 o 
  -2  -1   3       28.59       30.90      0.33 o 
  -1  -1   3        8.67        8.00      0.23 o 
   0  -1   3      139.86      146.40      0.97 o 
   1  -1   3        4.31        2.18      0.13 o 
   2  -1   3        3.68        5.81      0.42 o 
   3  -1   3      288.77      312.01      3.28 o 
   4  -1   3       31.68       33.57      0.65 o 
   5  -1   3        2.63        2.56      0.43 o 
   6  -1   3        1.96        1.27      0.70 o 
   7  -1   3        2.18        1.99      0.81 o 
  -8   0   3        1.51        0.43      1.10 o 
  -7   0   3        4.08        4.02      1.14 o 
  -6   0   3      130.59      127.22      2.12 o 
  -5   0   3       17.34       16.58      0.90 o 
  -4   0   3       21.48       20.87      0.54 o 
  -3   0   3      363.19      376.10      2.78 o 
  -2   0   3      585.13      647.09      4.49 o 
  -1   0   3       46.20       32.43      0.43 o 
   0   0   3       15.41       12.30      0.24 o 
   1   0   3      165.18      175.53      1.26 o 
   2   0   3      174.42      162.07      1.04 o 
   3   0   3      492.63      500.80      3.19 o 
   4   0   3       31.15       32.38      0.60 o 
   5   0   3        0.40       -0.61      0.61 o 
   6   0   3        8.23        8.19      0.92 o 
   7   0   3        6.16        6.09      1.42 o 
  -8   1   3        8.15        8.55      0.96 o 
  -7   1   3       15.17       15.28      1.02 o 
  -6   1   3       89.89       86.66      1.70 o 
  -5   1   3       27.98       30.18      1.00 o 
  -4   1   3       19.16       19.17      0.49 o 
  -3   1   3      292.81      301.19      3.15 o 
  -2   1   3      177.44      194.85      1.04 o 
  -1   1   3       38.64       41.34      0.45 o 
   0   1   3        9.20       13.11      0.28 o 
   1   1   3      130.39      133.93      1.09 o 
   2   1   3        0.33       -0.20      0.20 o 
   3   1   3       11.78        9.99      0.23 o 
   4   1   3      173.03      182.17      1.54 o 
   5   1   3       18.70       15.82      1.49 o 
   6   1   3        1.45        0.37      1.11 o 
   7   1   3        0.07        0.08      1.25 o 
  -8   2   3        0.00       -0.36      0.93 o 
  -7   2   3        6.30        6.80      0.99 o 
  -6   2   3        1.41        1.12      0.44 o 
  -5   2   3      230.60      216.98      4.88 o 
  -4   2   3       25.37       28.00      0.81 o 
  -3   2   3       51.79       49.80      1.32 o 
  -2   2   3       57.59       59.36      0.52 o 
  -1   2   3      171.29      194.89      1.23 o 
   0   2   3       50.57       45.61      0.48 o 
   1   2   3       29.17       29.81      0.40 o 
   2   2   3        7.86        7.14      0.27 o 
   3   2   3       12.50        9.63      0.29 o 
   4   2   3      121.07      120.12      1.89 o 
   5   2   3        7.68       10.31      1.39 o 
   6   2   3        0.08        0.40      1.16 o 
   7   2   3        1.27        1.20      1.34 o 
  -8   3   3       29.18       34.89      2.24 o 
  -7   3   3        7.52        7.49      0.85 o 
  -6   3   3       18.37       16.60      0.79 o 
  -5   3   3      211.16      203.77      2.09 o 
  -4   3   3       19.12       23.11      0.66 o 
  -3   3   3        1.05        1.61      0.15 o 
  -2   3   3      448.43      487.27      3.33 o 
  -1   3   3      142.43      154.96      1.25 o 
   0   3   3        9.38       10.24      0.40 o 
   1   3   3       38.98       48.84      0.67 o 
   2   3   3       49.26       54.24      0.64 o 
   3   3   3        0.57        0.59      0.33 o 
   4   3   3       13.51       15.57      1.74 o 
   5   3   3       73.65       84.09      2.99 o 
   6   3   3        5.65        5.76      1.49 o 
  -8   4   3       33.35       35.44      2.31 o 
  -7   4   3        9.13        9.89      0.87 o 
  -6   4   3       10.01        8.95      0.89 o 
  -5   4   3        0.43        0.02      0.34 o 
  -4   4   3      211.95      196.30      1.89 o 
  -3   4   3       26.92       27.96      0.43 o 
  -2   4   3       48.14       43.35      0.52 o 
  -1   4   3       17.18       21.11      0.54 o 
   0   4   3        0.83        0.74      0.29 o 
   1   4   3       10.26        9.96      0.74 o 
   2   4   3       10.02       11.53      0.44 o 
   3   4   3        8.29        8.05      0.55 o 
   4   4   3        0.00       -0.03      0.59 o 
   5   4   3       11.85       13.26      1.73 o 
   6   4   3        1.73        0.32      1.40 o 
  -8   5   3        0.81       -1.10      1.10 o 
  -7   5   3       50.36       56.84      2.61 o 
  -6   5   3        3.29        4.55      0.65 o 
  -5   5   3       13.85       12.23      0.75 o 
  -4   5   3      265.75      253.82      2.28 o 
  -3   5   3        5.87        6.64      0.33 o 
  -2   5   3       28.25       30.25      0.49 o 
  -1   5   3      306.80      316.29      2.31 o 
   0   5   3       55.84       60.29      0.98 o 
   1   5   3        1.93        2.37      0.32 o 
   2   5   3       33.78       33.61      1.73 o 
   3   5   3       11.63       12.01      1.26 o 
   4   5   3        1.41        1.09      1.06 o 
   5   5   3        7.87        9.15      1.67 o 
   6   5   3       24.51       24.19      2.31 o 
  -7   6   3       40.84       42.38      2.49 o 
  -6   6   3       49.50       58.06      2.59 o 
  -5   6   3        7.51        7.42      0.86 o 
  -4   6   3        8.31        5.54      0.31 o 
  -3   6   3       90.23       86.84      0.88 o 
  -2   6   3        8.69        9.66      0.45 o 
  -1   6   3       15.35       14.74      0.70 o 
   0   6   3       51.05       55.97      0.92 o 
   1   6   3       18.19       20.01      0.68 o 
   2   6   3        0.82        0.44      0.34 o 
   3   6   3        2.43        2.39      0.62 o 
   4   6   3       13.21       15.40      1.12 o 
   5   6   3        0.34       -1.22      1.22 o 
  -7   7   3        3.28        3.93      1.34 o 
  -6   7   3       40.94       51.35      2.61 o 
  -5   7   3        1.42        1.39      0.98 o 
  -4   7   3        5.44        5.41      0.50 o 
  -3   7   3      157.56      153.90      1.30 o 
  -2   7   3        0.02       -0.07      0.38 o 
  -1   7   3       30.11       28.81      0.81 o 
   0   7   3      130.22      124.33      1.44 o 
   1   7   3       16.61       15.92      0.66 o 
   2   7   3        1.71        1.14      0.52 o 
   3   7   3       11.02        8.06      0.82 o 
   4   7   3        0.85        1.62      1.18 o 
   5   7   3        1.00       -0.33      1.41 o 
  -7   8   3        0.22       -1.17      1.17 o 
  -6   8   3       23.88       25.10      2.28 o 
  -5   8   3       85.70       90.50      3.10 o 
  -4   8   3        3.03        2.62      0.43 o 
  -3   8   3       42.79       40.34      0.83 o 
  -2   8   3       25.79       22.81      0.84 o 
  -1   8   3        0.03        0.12      0.41 o 
   0   8   3        3.01        2.83      0.46 o 
   1   8   3       40.88       41.55      0.99 o 
   2   8   3        7.63        7.85      0.73 o 
   3   8   3        0.23       -0.16      0.56 o 
   4   8   3        0.41       -0.65      1.03 o 
  -6   9   3        7.21        8.26      1.58 o 
  -5   9   3       12.32       10.20      1.40 o 
  -4   9   3        2.39        1.95      0.54 o 
  -3   9   3        0.83        0.31      0.44 o 
  -2   9   3       47.00       47.92      1.09 o 
  -1   9   3        4.90        4.73      0.54 o 
   0   9   3       15.85       16.56      0.76 o 
   1   9   3       41.40       42.87      1.36 o 
   2   9   3        3.23        2.64      0.69 o 
   3   9   3        1.82        1.53      0.66 o 
  -5  10   3        5.02        4.67      1.43 o 
  -4  10   3       68.80       71.55      2.03 o 
  -3  10   3        0.58        0.56      0.48 o 
  -2  10   3       66.80       69.02      1.32 o 
  -1  10   3        9.63        8.66      0.68 o 
   0  10   3        1.41        1.74      0.53 o 
   1  10   3        1.60        1.89      0.70 o 
   2  10   3       20.19       16.78      1.20 o 
  -4  11   3        0.19       -0.79      0.79 o 
  -3  11   3        4.10        3.54      0.59 o 
  -2  11   3        0.01       -0.24      0.52 o 
  -1  11   3        7.75        8.54      0.72 o 
   0  11   3        8.49        8.64      0.88 o 
   1  11   3        5.85        6.76      1.08 o 
  -2  12   3        0.03       -0.16      0.56 o 
  -1  12   3       48.38       50.52      1.52 o 
  -1 -13   4        0.09       -0.24      0.59 o 
   0 -13   4       92.93      103.24      1.77 o 
   1 -13   4        2.60        3.53      0.64 o 
   2 -13   4       11.88       12.15      0.80 o 
   3 -13   4        2.81        1.66      0.55 o 
   4 -13   4       49.53       55.83      1.59 o 
  -3 -12   4       10.74        9.17      0.74 o 
  -2 -12   4       26.47       26.58      1.14 o 
  -1 -12   4        3.94        2.65      0.60 o 
   0 -12   4        4.50        4.86      0.72 o 
   1 -12   4       45.51       48.63      1.31 o 
   2 -12   4      105.78      109.37      1.68 o 
   3 -12   4        0.26        0.31      0.46 o 
   4 -12   4       50.61       53.20      1.47 o 
   5 -12   4        5.32        5.50      0.91 o 
  -4 -11   4        4.68        5.68      1.06 o 
  -3 -11   4        7.51        6.31      0.59 o 
  -2 -11   4       20.37       19.21      1.49 o 
  -1 -11   4        5.98        7.00      1.05 o 
   0 -11   4        0.89        0.87      0.51 o 
   1 -11   4      233.09      235.92      2.41 o 
   2 -11   4        7.38        7.41      0.60 o 
   3 -11   4        6.14        5.58      0.54 o 
   4 -11   4        1.75        0.41      0.56 o 
   5 -11   4       48.59       52.32      1.79 o 
   6 -11   4        8.30        7.46      0.98 o 
  -4 -10   4        0.32        0.52      0.98 o 
  -3 -10   4        8.70        8.25      0.64 o 
  -2 -10   4       40.09       38.25      1.06 o 
  -1 -10   4       77.32       77.58      1.15 o 
   0 -10   4        8.18        7.55      0.59 o 
   1 -10   4       13.74       13.58      1.15 o 
   2 -10   4      139.90      142.72      2.67 o 
   3 -10   4      224.34      219.15      2.12 o 
   4 -10   4        0.23       -0.47      0.47 o 
   5 -10   4       64.35       68.70      1.89 o 
   6 -10   4        3.83        4.47      0.86 o 
  -5  -9   4        2.53        1.45      0.93 o 
  -4  -9   4        0.95        0.95      0.75 o 
  -3  -9   4        5.30        4.72      0.53 o 
  -2  -9   4       24.41       22.62      1.29 o 
  -1  -9   4       61.93       64.40      0.99 o 
   0  -9   4        0.42        0.64      0.31 o 
   1  -9   4        7.58        7.13      0.51 o 
   2  -9   4      411.95      401.32      3.58 o 
   3  -9   4        6.45        4.94      0.45 o 
   4  -9   4        0.24       -0.26      0.46 o 
   5  -9   4        0.04       -0.60      0.60 o 
   6  -9   4       28.37       31.79      1.49 o 
   7  -9   4        9.29        9.19      1.57 o 
  -6  -8   4        0.06       -0.08      0.94 o 
  -5  -8   4       38.53       41.45      2.22 o 
  -4  -8   4        1.58        0.81      0.69 o 
  -3  -8   4        0.92        0.51      0.39 o 
  -2  -8   4       41.66       44.87      0.94 o 
  -1  -8   4      162.55      156.52      1.64 o 
   0  -8   4      210.20      223.42      1.73 o 
   1  -8   4        1.87        1.88      0.24 o 
   2  -8   4       17.74       18.72      0.78 o 
   3  -8   4      288.70      284.42      2.32 o 
   4  -8   4      268.73      262.38      2.66 o 
   5  -8   4        2.25        1.54      0.63 o 
   6  -8   4       72.20       82.21      3.76 o 
   7  -8   4        2.61        2.42      0.81 o 
  -6  -7   4        3.02        1.95      0.94 o 
  -5  -7   4        0.03       -0.46      0.97 o 
  -4  -7   4        7.55        6.92      0.85 o 
  -3  -7   4        6.49        7.92      0.60 o 
  -2  -7   4        0.04        0.00      0.34 o 
  -1  -7   4       73.35       74.48      1.01 o 
   0  -7   4      173.39      184.82      1.71 o 
   1  -7   4        9.93        7.84      0.31 o 
   2  -7   4       39.09       37.33      0.88 o 
   3  -7   4      489.04      443.88      3.12 o 
   4  -7   4        0.56       -0.15      0.39 o 
   5  -7   4        2.09        3.54      1.10 o 
   6  -7   4        3.28        4.88      0.76 o 
   7  -7   4        7.16        8.41      1.34 o 
  -6  -6   4        0.19        1.25      1.09 o 
  -5  -6   4        0.01       -0.47      0.92 o 
  -4  -6   4       92.74       98.98      1.30 o 
  -3  -6   4       39.67       40.03      0.89 o 
  -2  -6   4       38.57       34.78      0.72 o 
  -1  -6   4      196.27      201.54      1.51 o 
   0  -6   4      614.85      617.88      3.96 o 
   1  -6   4      431.05      473.72      3.77 o 
   2  -6   4       16.33       18.33      0.53 o 
   3  -6   4        9.20        8.62      0.40 o 
   4  -6   4      301.10      287.50      2.63 o 
   5  -6   4      172.19      170.25      2.49 o 
   6  -6   4        1.52        1.34      0.63 o 
   7  -6   4       72.59       81.63      2.87 o 
  -7  -5   4       31.45       33.66      2.80 o 
  -6  -5   4        0.44       -0.34      0.78 o 
  -5  -5   4        8.53        8.27      0.92 o 
  -4  -5   4        0.01        0.04      0.41 o 
  -3  -5   4       37.39       35.35      0.76 o 
  -2  -5   4       30.85       33.41      0.59 o 
  -1  -5   4       46.83       52.10      0.66 o 
   0  -5   4      225.21      236.55      1.76 o 
   1  -5   4      344.96      376.56      2.53 o 
   2  -5   4       39.77       38.11      0.46 o 
   3  -5   4       92.95       82.91      0.86 o 
   4  -5   4      345.49      322.05      2.82 o 
   5  -5   4        1.78        2.05      0.58 o 
   6  -5   4        5.78        6.76      0.85 o 
   7  -5   4        4.26        5.56      1.21 o 
  -7  -4   4       28.57       37.96      2.78 o 
  -6  -4   4       76.54       78.22      1.92 o 
  -5  -4   4       12.08       11.10      1.00 o 
  -4  -4   4        1.69        1.86      0.40 o 
  -3  -4   4      187.17      210.71      1.49 o 
  -2  -4   4      176.10      176.97      1.29 o 
  -1  -4   4      378.41      377.08      2.50 o 
   0  -4   4      625.29      630.20      3.88 o 
   1  -4   4     1292.09     1338.13      7.30 o 
   2  -4   4      404.74      480.43      2.71 o 
   3  -4   4       67.42       71.04      1.10 o 
   4  -4   4        4.03        3.73      0.37 o 
   5  -4   4      146.50      141.44      2.09 o 
   6  -4   4       68.98       73.68      2.55 o 
   7  -4   4        0.04       -0.90      0.90 o 
  -7  -3   4       19.81       16.52      1.82 o 
  -6  -3   4       70.78       73.53      1.79 o 
  -5  -3   4        0.04       -0.03      0.56 o 
  -4  -3   4        7.60        8.16      0.55 o 
  -3  -3   4        0.03       -0.14      0.14 o 
  -2  -3   4      151.26      149.60      1.21 o 
  -1  -3   4       88.62       83.39      0.82 o 
   0  -3   4      380.13      427.90      2.88 o 
   1  -3   4      326.52      347.47      1.83 o 
   2  -3   4      236.04      253.55      1.76 o 
   3  -3   4       24.41       25.79      0.67 o 
   4  -3   4       91.69       85.09      1.08 o 
   5  -3   4      155.58      149.78      2.11 o 
   6  -3   4        5.71        5.56      1.12 o 
   7  -3   4        5.66        6.00      1.33 o 
  -7  -2   4        5.90        5.11      1.36 o 
  -6  -2   4       38.33       39.10      1.90 o 
  -5  -2   4      237.62      241.25      5.18 o 
  -4  -2   4      144.51      156.54      1.58 o 
  -3  -2   4       17.79       15.68      0.62 o 
  -2  -2   4      401.13      433.85      2.27 o 
  -1  -2   4      206.58      231.46      1.99 o 
   0  -2   4     1239.81     1220.25      6.46 o 
   1  -2   4      624.73      651.47      3.17 o 
   2  -2   4      971.25     1058.55      9.13 o 
   3  -2   4      129.74      157.38      1.78 o 
   4  -2   4       31.96       31.60      0.88 o 
   5  -2   4        3.42        2.75      0.57 o 
   6  -2   4       37.40       37.86      1.51 o 
   7  -2   4       24.07       25.08      1.44 o 
  -8  -1   4        0.22        1.17      1.23 o 
  -7  -1   4       11.45        7.88      1.36 o 
  -6  -1   4       57.38       56.06      1.72 o 
  -5  -1   4      134.27      134.31      2.00 o 
  -4  -1   4        5.51        6.70      0.42 o 
  -3  -1   4        3.85        4.08      0.28 o 
  -2  -1   4        6.02        4.66      0.22 o 
  -1  -1   4      276.46      275.92      1.77 o 
   0  -1   4       51.77       45.14      0.71 o 
   1  -1   4      542.15      590.98      3.96 o 
   2  -1   4      118.71      126.40      0.97 o 
   3  -1   4       24.82       23.61      0.97 o 
   4  -1   4        3.60        4.02      0.33 o 
   5  -1   4       50.81       50.50      1.47 o 
   6  -1   4       58.10       56.63      1.71 o 
   7  -1   4        5.93        4.42      0.90 o 
  -8   0   4       18.39       23.47      3.80 o 
  -7   0   4       12.44       10.49      1.35 o 
  -6   0   4       18.01       17.94      0.98 o 
  -5   0   4       27.59       24.74      0.94 o 
  -4   0   4      507.13      507.06      3.75 o 
  -3   0   4      733.51      816.81      5.62 o 
  -2   0   4       26.54       24.33      0.35 o 
  -1   0   4      550.77      587.22      5.64 o 
   0   0   4        2.88        5.12      0.21 o 
   1   0   4      852.73      847.16      5.05 o 
   2   0   4      125.18      127.13      1.13 o 
   3   0   4      332.18      356.96      2.11 o 
   4   0   4       26.11       29.14      0.89 o 
   5   0   4        0.73       -0.64      0.64 o 
   6   0   4        2.52        3.86      0.83 o 
   7   0   4        5.33        6.77      1.55 o 
  -8   1   4        0.61        0.50      0.75 o 
  -7   1   4        0.25       -0.82      0.90 o 
  -6   1   4        4.98        3.85      0.69 o 
  -5   1   4      118.83      117.79      1.76 o 
  -4   1   4      205.82      200.40      2.20 o 
  -3   1   4       36.35       38.69      0.67 o 
  -2   1   4      115.29      121.85      0.84 o 
  -1   1   4       61.94       64.45      0.61 o 
   0   1   4      160.24      152.20      1.19 o 
   1   1   4        0.77        0.89      0.24 o 
   2   1   4      198.25      208.91      1.91 o 
   3   1   4       17.39       17.23      0.40 o 
   4   1   4        5.13        5.16      0.50 o 
   5   1   4        0.21        0.64      1.07 o 
   6   1   4       20.54       23.56      2.00 o 
   7   1   4       20.17       16.61      1.91 o 
  -8   2   4       11.70       10.12      1.45 o 
  -7   2   4       26.53       28.56      1.98 o 
  -6   2   4       78.07       67.75      2.29 o 
  -5   2   4       46.07       46.84      1.75 o 
  -4   2   4       18.07       17.04      0.69 o 
  -3   2   4      594.31      595.55      6.16 o 
  -2   2   4     1215.50     1329.59     10.62 o 
  -1   2   4        0.25        0.73      0.29 o 
   0   2   4      277.80      291.53      1.76 o 
   1   2   4       43.06       44.33      1.15 o 
   2   2   4      180.58      185.48      2.27 o 
   3   2   4        1.54        1.31      0.32 o 
   4   2   4       98.73      104.15      1.85 o 
   5   2   4        5.90        6.08      1.34 o 
   6   2   4        2.35        1.94      1.32 o 
   7   2   4        1.55        0.77      1.39 o 
  -8   3   4        0.69        0.55      1.09 o 
  -7   3   4        0.40        1.28      0.63 o 
  -6   3   4        0.26        1.45      0.58 o 
  -5   3   4        0.72        0.77      0.42 o 
  -4   3   4      139.36      148.44      1.79 o 
  -3   3   4      218.00      206.27      1.35 o 
  -2   3   4       73.52       73.81      0.64 o 
  -1   3   4      171.29      178.33      1.42 o 
   0   3   4       81.84       85.14      0.90 o 
   1   3   4       24.49       20.75      0.54 o 
   2   3   4        0.84        0.89      0.35 o 
   3   3   4       43.64       45.29      1.07 o 
   4   3   4        2.80        3.13      0.66 o 
   5   3   4       23.20       20.37      1.90 o 
   6   3   4        0.01        0.20      1.27 o 
  -8   4   4        4.31        2.74      1.22 o 
  -7   4   4       10.50        9.90      1.49 o 
  -6   4   4       16.81       20.03      0.82 o 
  -5   4   4      177.21      154.73      1.74 o 
  -4   4   4       86.56       85.41      1.13 o 
  -3   4   4       20.43       20.99      0.46 o 
  -2   4   4      307.45      314.87      1.94 o 
  -1   4   4      555.59      582.56      3.76 o 
   0   4   4       22.47       27.33      1.03 o 
   1   4   4       63.81       60.46      0.92 o 
   2   4   4       22.22       22.17      0.54 o 
   3   4   4       24.23       21.26      0.86 o 
   4   4   4        2.14        1.60      1.39 o 
   5   4   4       27.24       28.11      2.42 o 
   6   4   4        1.08       -1.40      1.40 o 
  -7   5   4        3.59        3.58      1.24 o 
  -6   5   4        5.00        4.22      1.09 o 
  -5   5   4        7.34        9.38      0.72 o 
  -4   5   4        1.56        2.37      0.25 o 
  -3   5   4       70.89       78.27      1.01 o 
  -2   5   4      158.74      160.69      1.23 o 
  -1   5   4       53.19       53.98      0.82 o 
   0   5   4       77.23       77.48      1.13 o 
   1   5   4       38.34       38.65      0.76 o 
   2   5   4        0.12       -0.05      0.38 o 
   3   5   4        0.45       -0.37      0.45 o 
   4   5   4        9.76        7.38      1.63 o 
   5   5   4        1.27        0.74      1.39 o 
  -7   6   4        3.21        3.27      1.30 o 
  -6   6   4        4.05        2.26      1.08 o 
  -5   6   4        2.59        3.92      1.13 o 
  -4   6   4      178.84      156.15      1.66 o 
  -3   6   4       94.66       93.44      0.93 o 
  -2   6   4       19.51       18.38      0.61 o 
  -1   6   4       88.31       92.16      1.34 o 
   0   6   4       85.69       85.12      1.14 o 
   1   6   4       20.52       22.13      0.71 o 
   2   6   4        6.91        6.21      0.61 o 
   3   6   4        2.46        1.83      0.53 o 
   4   6   4        3.29        2.00      0.83 o 
   5   6   4        1.55       -0.51      1.31 o 
  -7   7   4       20.26       22.93      2.08 o 
  -6   7   4       13.87       13.87      1.60 o 
  -5   7   4        7.79       10.74      1.47 o 
  -4   7   4       21.07       22.99      0.93 o 
  -3   7   4        8.41        8.15      0.46 o 
  -2   7   4       14.58       15.13      0.88 o 
  -1   7   4       95.78       96.82      1.29 o 
   0   7   4       20.31       21.10      0.79 o 
   1   7   4       22.53       21.57      0.78 o 
   2   7   4       10.12       10.06      0.75 o 
   3   7   4        1.85        1.69      0.59 o 
   4   7   4        0.04       -0.78      0.78 o 
  -6   8   4        0.05       -0.78      1.09 o 
  -5   8   4        0.03        1.87      1.07 o 
  -4   8   4        0.02        0.01      0.44 o 
  -3   8   4       96.78       88.90      1.47 o 
  -2   8   4       53.78       53.37      1.07 o 
  -1   8   4       11.16       11.82      0.64 o 
   0   8   4       17.52       17.88      0.75 o 
   1   8   4        1.58        1.66      0.61 o 
   2   8   4        6.31        6.42      0.73 o 
   3   8   4        0.15       -0.22      0.57 o 
   4   8   4        0.01       -0.45      0.87 o 
  -6   9   4       26.24       30.13      2.37 o 
  -5   9   4       24.22       20.84      1.84 o 
  -4   9   4        3.68        3.50      0.99 o 
  -3   9   4       23.18       24.50      0.93 o 
  -2   9   4       11.65        9.85      0.65 o 
  -1   9   4        0.78        0.56      0.56 o 
   0   9   4       48.79       47.32      1.22 o 
   1   9   4        6.41        5.95      1.44 o 
   2   9   4        5.10        4.96      0.75 o 
   3   9   4        2.08        1.65      0.69 o 
  -5  10   4        1.60        0.10      1.24 o 
  -4  10   4        5.14        7.30      1.35 o 
  -3  10   4        0.05        0.18      0.49 o 
  -2  10   4       40.29       38.97      1.14 o 
  -1  10   4       16.26       14.86      0.79 o 
   0  10   4        5.08        4.99      0.76 o 
   1  10   4        2.05        2.31      0.73 o 
   2  10   4        2.82        2.65      1.12 o 
  -4  11   4       18.63       20.99      1.40 o 
  -3  11   4        0.43       -0.35      0.52 o 
  -2  11   4       14.05       14.02      0.81 o 
  -1  11   4        5.53        4.89      0.67 o 
   0  11   4        0.24        0.63      0.71 o 
   1 -14   5        5.77        5.99      0.76 o 
   2 -14   5        5.27        5.59      0.83 o 
  -1 -13   5       10.44        9.25      0.76 o 
   0 -13   5        2.98        2.14      0.61 o 
   1 -13   5       24.77       25.94      1.11 o 
   2 -13   5       16.39       16.21      1.44 o 
   3 -13   5       15.84       16.16      1.03 o 
   4 -13   5        0.63       -0.24      0.62 o 
  -3 -12   5        6.57        7.15      0.69 o 
  -2 -12   5       20.33       18.52      1.30 o 
  -1 -12   5        0.32       -0.14      0.53 o 
   0 -12   5        1.91        1.93      0.57 o 
   1 -12   5       71.12       76.95      1.48 o 
   2 -12   5        6.08        6.36      0.73 o 
   3 -12   5       20.29       19.74      0.85 o 
   4 -12   5        4.30        4.60      0.72 o 
   5 -12   5       67.10       77.08      2.44 o 
  -4 -11   5        6.51        6.36      0.85 o 
  -3 -11   5        3.12        2.29      0.58 o 
  -2 -11   5       23.84       23.62      1.22 o 
  -1 -11   5        0.00       -0.49      0.49 o 
   0 -11   5       38.29       39.51      1.11 o 
   1 -11   5        0.27        0.56      0.51 o 
   2 -11   5       30.98       29.77      1.13 o 
   3 -11   5       40.53       36.07      0.99 o 
   4 -11   5       28.02       29.14      1.19 o 
   5 -11   5        0.16       -0.17      0.70 o 
   6 -11   5       23.31       21.47      3.30 o 
  -4 -10   5        0.63        0.70      0.65 o 
  -3 -10   5        0.87       -0.14      0.47 o 
  -2 -10   5       30.38       29.66      1.04 o 
  -1 -10   5       24.68       23.48      0.78 o 
   0 -10   5        1.46        1.24      0.45 o 
   1 -10   5       21.42       23.50      0.90 o 
   2 -10   5      247.45      254.30      2.73 o 
   3 -10   5        0.97        0.67      0.40 o 
   4 -10   5       38.66       39.45      1.20 o 
   5 -10   5       10.85       10.29      0.96 o 
   6 -10   5      107.32      122.94      2.55 o 
  -5  -9   5        7.84        6.94      1.09 o 
  -4  -9   5       36.33       37.41      1.33 o 
  -3  -9   5       20.35       20.10      0.88 o 
  -2  -9   5        7.33        7.49      0.59 o 
  -1  -9   5       68.08       69.53      1.02 o 
   0  -9   5        0.02       -0.11      0.29 o 
   1  -9   5      133.25      135.56      1.57 o 
   2  -9   5        1.58        1.42      0.50 o 
   3  -9   5       23.97       24.61      1.05 o 
   4  -9   5       54.45       50.90      1.22 o 
   5  -9   5       37.19       39.30      1.51 o 
   6  -9   5        2.55        3.96      0.82 o 
  -6  -8   5        7.63        5.99      1.56 o 
  -5  -8   5        0.45        0.16      0.80 o 
  -4  -8   5       29.95       30.32      1.18 o 
  -3  -8   5        0.00       -0.35      0.35 o 
  -2  -8   5        2.68        2.00      0.37 o 
  -1  -8   5      121.05      123.20      1.25 o 
   0  -8   5       12.48       11.62      0.55 o 
   1  -8   5        1.70        1.18      0.24 o 
   2  -8   5      136.67      149.82      1.54 o 
   3  -8   5      530.37      512.85      3.62 o 
   4  -8   5        5.73        4.74      0.53 o 
   5  -8   5       39.69       40.86      1.45 o 
   6  -8   5       16.90       18.06      1.12 o 
   7  -8   5      103.97      116.23      3.52 o 
  -6  -7   5        0.75        0.78      0.86 o 
  -5  -7   5       17.99       14.01      1.44 o 
  -4  -7   5       28.33       28.08      0.92 o 
  -3  -7   5      123.77      119.75      1.40 o 
  -2  -7   5       45.25       50.11      0.82 o 
  -1  -7   5       13.77       16.87      0.55 o 
   0  -7   5      134.85      135.06      1.20 o 
   1  -7   5        0.25        0.03      0.20 o 
   2  -7   5      350.22      333.64      2.51 o 
   3  -7   5        5.92        2.71      0.36 o 
   4  -7   5       13.26       17.39      0.79 o 
   5  -7   5       34.50       30.95      1.28 o 
   6  -7   5       34.45       38.68      1.46 o 
   7  -7   5        6.11        6.73      1.32 o 
  -6  -6   5        9.99       11.24      1.26 o 
  -5  -6   5       18.50       19.31      1.31 o 
  -4  -6   5        5.90        5.63      0.39 o 
  -3  -6   5       29.57       32.92      0.76 o 
  -2  -6   5        3.49        3.65      0.33 o 
  -1  -6   5       41.29       38.66      0.63 o 
   0  -6   5      388.48      404.96      2.57 o 
   1  -6   5        7.04       10.19      0.40 o 
   2  -6   5        0.12       -0.17      0.17 o 
   3  -6   5      381.51      404.34      2.84 o 
   4  -6   5      594.42      574.32      4.53 o 
   5  -6   5       33.30       29.16      1.19 o 
   6  -6   5       27.83       27.60      1.40 o 
   7  -6   5       15.53       12.78      1.52 o 
  -7  -5   5       10.79       11.53      1.82 o 
  -6  -5   5        4.72        5.44      1.61 o 
  -5  -5   5        1.10        0.17      1.08 o 
  -4  -5   5       80.19       79.46      0.95 o 
  -3  -5   5       95.26      107.47      1.15 o 
  -2  -5   5      284.69      281.92      2.02 o 
  -1  -5   5       91.14      104.40      1.57 o 
   0  -5   5       36.12       39.83      0.63 o 
   1  -5   5      167.78      173.58      1.39 o 
   2  -5   5       15.00       12.90      0.31 o 
   3  -5   5      515.50      493.72      3.33 o 
   4  -5   5        6.24        2.51      0.40 o 
   5  -5   5        7.83        9.50      0.73 o 
   6  -5   5        8.36        7.99      1.23 o 
   7  -5   5       21.10       22.43      1.86 o 
  -7  -4   5       37.46       37.28      2.71 o 
  -6  -4   5       72.10       76.22      3.18 o 
  -5  -4   5       19.11       19.71      1.10 o 
  -4  -4   5       40.76       45.95      0.96 o 
  -3  -4   5       69.17       73.74      0.87 o 
  -2  -4   5        1.57        2.99      0.28 o 
  -1  -4   5       52.28       52.68      0.63 o 
   0  -4   5      342.21      340.63      2.83 o 
   1  -4   5      653.99      715.47      3.91 o 
   2  -4   5       34.26       48.74      0.57 o 
   3  -4   5        0.03        0.26      0.18 o 
   4  -4   5      437.78      447.10      3.56 o 
   5  -4   5      344.65      335.82      3.71 o 
   6  -4   5       40.95       39.34      2.10 o 
   7  -4   5       17.55       18.22      1.71 o 
  -7  -3   5       87.92       94.81      3.51 o 
  -6  -3   5       36.65       37.24      1.46 o 
  -5  -3   5        4.57        4.00      0.65 o 
  -4  -3   5       10.16        8.31      0.53 o 
  -3  -3   5      343.50      353.00      2.11 o 
  -2  -3   5      302.58      340.57      2.30 o 
  -1  -3   5      295.16      295.94      1.82 o 
   0  -3   5      139.55      156.62      1.44 o 
   1  -3   5      108.81      114.34      0.90 o 
   2  -3   5       95.00       98.72      0.93 o 
   3  -3   5       63.40       61.82      0.67 o 
   4  -3   5      374.87      372.72      4.59 o 
   5  -3   5        3.24        2.62      0.66 o 
   6  -3   5        5.91        7.63      1.21 o 
   7  -3   5        0.27        0.01      0.82 o 
  -7  -2   5       44.82       46.25      2.48 o 
  -6  -2   5      128.57      127.28      3.44 o 
  -5  -2   5      129.20      125.58      1.98 o 
  -4  -2   5       22.65       21.66      0.75 o 
  -3  -2   5       93.24      114.35      0.84 o 
  -2  -2   5      339.37      369.53      2.11 o 
  -1  -2   5      139.75      140.41      1.11 o 
   0  -2   5      193.37      189.22      1.41 o 
   1  -2   5      691.46      717.81      4.32 o 
   2  -2   5      372.79      412.46      2.37 o 
   3  -2   5       77.48       93.77      0.89 o 
   4  -2   5        1.21        0.51      0.46 o 
   5  -2   5      259.68      257.25      4.71 o 
   6  -2   5      125.24      128.59      2.83 o 
   7  -2   5       20.03       21.97      2.65 o 
  -8  -1   5       11.16       11.16      1.72 o 
  -7  -1   5       72.62       67.80      2.90 o 
  -6  -1   5      187.53      188.79      4.19 o 
  -5  -1   5       84.21       80.35      1.84 o 
  -4  -1   5        4.37        3.33      0.47 o 
  -3  -1   5       56.14       58.96      0.54 o 
  -2  -1   5      963.86     1033.74      7.06 o 
  -1  -1   5      562.95      597.89      4.32 o 
   0  -1   5       23.05       23.10      0.49 o 
   1  -1   5       57.51       62.37      0.64 o 
   2  -1   5      134.19      146.99      1.28 o 
   3  -1   5       33.55       34.92      0.57 o 
   4  -1   5       76.95       77.85      1.22 o 
   5  -1   5      161.95      166.65      3.57 o 
   6  -1   5        0.77        0.38      0.77 o 
   7  -1   5        4.16        3.71      0.92 o 
  -8   0   5        9.33        9.49      1.51 o 
  -7   0   5        4.98        3.59      1.20 o 
  -6   0   5      106.01      101.53      3.02 o 
  -5   0   5      327.27      317.77      5.27 o 
  -4   0   5      120.08      106.17      2.09 o 
  -3   0   5       13.61       14.55      0.26 o 
  -2   0   5      230.04      265.46      1.80 o 
  -1   0   5      499.75      559.82      3.36 o 
   0   0   5      566.26      582.90      3.99 o 
   1   0   5      174.62      173.93      1.16 o 
   2   0   5      378.32      376.25      3.01 o 
   3   0   5       84.11       91.86      0.99 o 
   4   0   5       54.23       57.70      1.50 o 
   5   0   5        5.60        6.74      0.87 o 
   6   0   5      106.36      108.61      2.38 o 
   7   0   5       36.63       38.27      2.69 o 
  -8   1   5        6.35        6.20      1.16 o 
  -7   1   5       24.85       25.69      1.94 o 
  -6   1   5      132.92      124.80      3.17 o 
  -5   1   5      341.16      341.79      3.98 o 
  -4   1   5      109.10       91.36      1.29 o 
  -3   1   5       12.90        9.03      0.25 o 
  -2   1   5       77.30       81.53      0.81 o 
  -1   1   5     1009.32     1091.18      7.27 o 
   0   1   5      308.47      338.92      1.98 o 
   1   1   5       28.08       29.73      0.41 o 
   2   1   5        3.56        3.15      0.37 o 
   3   1   5       79.04       82.54      0.98 o 
   4   1   5       17.78       18.72      0.83 o 
   5   1   5       51.92       58.42      2.58 o 
   6   1   5       52.12       62.38      2.94 o 
   7   1   5        0.04       -0.03      1.37 o 
  -8   2   5       57.06       57.73      2.70 o 
  -7   2   5       12.30       13.66      1.30 o 
  -6   2   5        2.82        3.62      0.88 o 
  -5   2   5      130.89      108.52      2.65 o 
  -4   2   5      517.21      462.48      6.53 o 
  -3   2   5       18.34       11.61      0.33 o 
  -2   2   5        9.07       10.87      0.32 o 
  -1   2   5      301.93      341.17      2.32 o 
   0   2   5      180.89      197.65      1.53 o 
   1   2   5      362.29      358.75      2.45 o 
   2   2   5       50.78       50.07      1.19 o 
   3   2   5      126.06      127.06      1.83 o 
   4   2   5       14.53       14.60      0.99 o 
   5   2   5       14.92       13.67      1.60 o 
   6   2   5        5.21        4.62      1.48 o 
  -8   3   5       37.36       38.84      2.56 o 
  -7   3   5        8.77        8.68      0.88 o 
  -6   3   5       56.06       54.55      1.56 o 
  -5   3   5      169.73      151.02      2.30 o 
  -4   3   5      434.36      436.66      4.50 o 
  -3   3   5       57.04       40.08      0.77 o 
  -2   3   5       27.13       24.82      0.52 o 
  -1   3   5       11.36       10.04      0.58 o 
   0   3   5      413.95      423.26      2.87 o 
   1   3   5       77.32       96.60      1.27 o 
   2   3   5       33.07       35.98      1.34 o 
   3   3   5        0.14       -0.05      0.45 o 
   4   3   5       26.91       25.12      1.27 o 
   5   3   5       13.20       14.42      1.79 o 
   6   3   5       23.82       24.27      2.23 o 
  -8   4   5        9.10        8.99      1.55 o 
  -7   4   5       90.39      100.58      3.32 o 
  -6   4   5        4.25        5.12      0.73 o 
  -5   4   5        0.71       -0.23      0.51 o 
  -4   4   5       99.63       76.64      0.82 o 
  -3   4   5      437.70      410.98      2.75 o 
  -2   4   5       11.53       13.81      0.51 o 
  -1   4   5       18.49       19.30      0.55 o 
   0   4   5      193.29      205.87      1.73 o 
   1   4   5       19.39       21.36      0.64 o 
   2   4   5       98.38       91.52      1.97 o 
   3   4   5        6.89        5.47      0.55 o 
   4   4   5       47.09       43.31      3.36 o 
   5   4   5        3.00        0.97      1.41 o 
   6   4   5        0.98        0.25      1.50 o 
  -7   5   5       43.56       48.47      2.64 o 
  -6   5   5        6.73        5.18      1.24 o 
  -5   5   5       90.70       86.90      1.75 o 
  -4   5   5      126.94      118.29      1.41 o 
  -3   5   5      336.63      334.19      2.48 o 
  -2   5   5        7.78        6.08      0.30 o 
  -1   5   5       19.62       20.25      0.63 o 
   0   5   5        6.54        6.90      0.63 o 
   1   5   5      121.26      125.09      1.52 o 
   2   5   5       20.07       21.28      0.95 o 
   3   5   5       11.85       11.34      0.71 o 
   4   5   5        0.36       -0.23      0.86 o 
   5   5   5        5.09        3.45      1.44 o 
  -7   6   5       12.28       12.38      1.69 o 
  -6   6   5       94.99      103.09      3.26 o 
  -5   6   5        0.15        1.09      1.05 o 
  -4   6   5       23.71       16.18      0.76 o 
  -3   6   5       58.33       48.83      0.87 o 
  -2   6   5      220.26      222.15      2.64 o 
  -1   6   5       27.52       28.59      0.76 o 
   0   6   5       25.16       25.09      0.84 o 
   1   6   5       74.39       75.26      1.11 o 
   2   6   5        0.05        0.07      0.51 o 
   3   6   5       19.49       15.67      0.90 o 
   4   6   5        0.85       -0.56      0.78 o 
   5   6   5       17.67       16.37      2.34 o 
  -7   7   5        0.32        0.34      1.28 o 
  -6   7   5       30.11       33.32      2.24 o 
  -5   7   5        2.78        2.21      1.17 o 
  -4   7   5       77.60       75.01      4.75 o 
  -3   7   5       51.98       52.76      0.95 o 
  -2   7   5      184.44      189.84      1.84 o 
  -1   7   5        0.02        0.17      0.44 o 
   0   7   5        6.74        6.12      0.53 o 
   1   7   5       21.69       18.90      0.96 o 
   2   7   5       35.96       36.05      1.28 o 
   3   7   5        5.61        4.91      0.68 o 
   4   7   5        2.63        1.47      0.92 o 
  -6   8   5       12.49       11.48      1.59 o 
  -5   8   5       60.78       65.67      2.88 o 
  -4   8   5        2.80        2.48      0.59 o 
  -3   8   5       59.30       51.34      1.20 o 
  -2   8   5       30.03       28.48      1.03 o 
  -1   8   5       84.52       91.70      1.39 o 
   0   8   5       11.74       11.95      0.66 o 
   1   8   5       15.43       15.47      0.90 o 
   2   8   5       17.89       15.55      1.54 o 
   3   8   5        1.03        0.56      0.71 o 
  -5   9   5       14.25       18.59      1.92 o 
  -4   9   5        0.64        0.26      0.72 o 
  -3   9   5       31.23       31.20      0.99 o 
  -2   9   5       13.45       13.51      0.73 o 
  -1   9   5       86.12       92.88      1.92 o 
   0   9   5        1.29        1.59      1.08 o 
   1   9   5        1.26        0.50      0.73 o 
   2   9   5       14.90       12.95      1.06 o 
  -5  10   5        7.16        8.98      1.75 o 
  -4  10   5       22.61       25.42      4.63 o 
  -3  10   5        1.74        0.99      0.52 o 
  -2  10   5       58.05       56.97      1.64 o 
  -1  10   5       14.06       12.81      0.77 o 
   0  10   5       26.28       28.83      1.38 o 
   1  10   5        1.67       -0.23      0.69 o 
  -3  11   5        0.17       -0.60      0.61 o 
  -2  11   5        5.02        6.45      0.82 o 
  -1  11   5        2.65        2.15      0.86 o 
   1 -14   6        2.24        1.41      0.65 o 
   2 -14   6        4.58        4.58      0.65 o 
  -2 -13   6        4.07        3.99      0.67 o 
  -1 -13   6        3.82        4.19      0.67 o 
   0 -13   6       30.11       31.02      1.21 o 
   1 -13   6        0.62        0.60      0.57 o 
   2 -13   6        0.36        0.11      0.60 o 
   3 -13   6        2.49        1.26      0.65 o 
   4 -13   6        2.67        2.19      0.90 o 
  -3 -12   6        8.32        8.90      0.73 o 
  -2 -12   6        7.04        6.60      0.74 o 
  -1 -12   6        1.61        2.57      0.58 o 
   0 -12   6       76.55       76.25      1.47 o 
   1 -12   6       41.24       43.12      1.21 o 
   2 -12   6        2.47        1.17      0.58 o 
   3 -12   6        7.34        6.89      0.59 o 
   4 -12   6        0.32        0.03      0.75 o 
   5 -12   6       29.70       29.38      1.60 o 
  -4 -11   6        0.01        0.55      1.36 o 
  -3 -11   6        2.19        1.89      0.49 o 
  -2 -11   6        0.04       -0.43      0.43 o 
  -1 -11   6        0.03       -0.21      0.49 o 
   0 -11   6       26.64       28.45      1.03 o 
   1 -11   6       42.92       43.80      1.13 o 
   2 -11   6        7.22        6.31      0.66 o 
   3 -11   6        2.98        2.33      0.47 o 
   4 -11   6        1.41        0.67      0.57 o 
   5 -11   6        0.23       -0.17      1.10 o 
  -4 -10   6       16.22       13.37      0.93 o 
  -3 -10   6        1.02       -0.28      0.62 o 
  -2 -10   6       35.96       37.30      0.92 o 
  -1 -10   6       32.41       33.41      0.85 o 
   0 -10   6        3.66        3.15      0.49 o 
   1 -10   6      181.95      175.26      1.91 o 
   2 -10   6       87.36       77.99      1.44 o 
   3 -10   6        0.07       -0.37      0.37 o 
   4 -10   6        5.87        4.85      0.62 o 
   5 -10   6        2.83        2.60      0.79 o 
   6 -10   6       25.25       27.48      1.46 o 
  -5  -9   6        2.06        1.83      0.88 o 
  -4  -9   6       23.15       22.98      1.27 o 
  -3  -9   6        0.01       -0.37      0.37 o 
  -2  -9   6       17.82       18.01      0.78 o 
  -1  -9   6        0.08       -0.34      0.34 o 
   0  -9   6        7.63        7.84      0.44 o 
   1  -9   6       84.27       83.01      1.24 o 
   2  -9   6       35.74       34.07      0.86 o 
   3  -9   6       22.84       18.79      0.71 o 
   4  -9   6        9.06        7.59      0.64 o 
   5  -9   6        0.00       -0.34      0.66 o 
   6  -9   6        6.09        6.22      1.70 o 
  -6  -8   6        9.72        7.48      1.67 o 
  -5  -8   6        2.01        2.07      1.00 o 
  -4  -8   6        2.54        1.67      0.57 o 
  -3  -8   6       10.26        9.29      0.56 o 
  -2  -8   6       19.25       18.43      0.66 o 
  -1  -8   6       83.37       82.96      1.03 o 
   0  -8   6       88.50       88.20      1.01 o 
   1  -8   6        4.65        4.50      0.31 o 
   2  -8   6      403.49      366.75      2.81 o 
   3  -8   6       98.44       81.91      1.13 o 
   4  -8   6        2.73        3.99      0.51 o 
   5  -8   6        0.95        2.23      0.93 o 
   6  -8   6        9.27        8.38      1.39 o 
   7  -8   6       22.25       23.75      1.96 o 
  -6  -7   6        0.00        0.65      1.23 o 
  -5  -7   6       15.13       13.58      1.38 o 
  -4  -7   6        0.48        0.60      0.36 o 
  -3  -7   6      102.79      103.49      1.43 o 
  -2  -7   6        0.03        0.13      0.31 o 
  -1  -7   6       78.51       84.97      0.98 o 
   0  -7   6        5.04        5.86      0.34 o 
   1  -7   6       18.48       17.03      0.51 o 
   2  -7   6      151.06      150.07      1.20 o 
   3  -7   6       13.82       15.35      0.60 o 
   4  -7   6       30.05       24.52      0.90 o 
   5  -7   6       15.44       12.39      1.50 o 
   6  -7   6        1.24        3.16      1.12 o 
   7  -7   6       12.34       11.33      1.55 o 
  -6  -6   6        1.07        1.87      1.36 o 
  -5  -6   6        6.64        6.28      1.66 o 
  -4  -6   6       14.40       14.28      0.55 o 
  -3  -6   6        0.00        0.15      0.31 o 
  -2  -6   6        0.03        0.02      0.26 o 
  -1  -6   6      165.69      165.63      1.35 o 
   0  -6   6      107.32      111.72      1.03 o 
   1  -6   6      119.20      113.23      1.14 o 
   2  -6   6        0.00        0.41      0.22 o 
   3  -6   6      639.54      562.76      3.75 o 
   4  -6   6       35.51       30.11      0.89 o 
   5  -6   6        7.41        8.76      0.79 o 
   6  -6   6        0.35       -0.90      0.90 o 
   7  -6   6       12.15       10.24      1.51 o 
  -7  -5   6       19.01       19.30      2.14 o 
  -6  -5   6        8.24        7.78      1.40 o 
  -5  -5   6        3.72        4.32      0.73 o 
  -4  -5   6       41.00       40.49      0.70 o 
  -3  -5   6        7.31        7.47      0.49 o 
  -2  -5   6      351.67      378.60      2.41 o 
  -1  -5   6        0.15        0.13      0.23 o 
   0  -5   6      223.27      250.42      1.90 o 
   1  -5   6       29.97       30.48      0.57 o 
   2  -5   6        2.03        1.60      0.21 o 
   3  -5   6      141.30      142.35      1.61 o 
   4  -5   6        2.45        4.25      0.45 o 
   5  -5   6       16.30       15.84      0.90 o 
   6  -5   6       15.05       13.96      1.47 o 
   7  -5   6        2.36        2.70      1.19 o 
  -7  -4   6       55.51       54.75      2.84 o 
  -6  -4   6       13.33       11.51      1.48 o 
  -5  -4   6        1.14        0.40      0.57 o 
  -4  -4   6        0.61        0.73      0.26 o 
  -3  -4   6       82.53       89.87      0.98 o 
  -2  -4   6       11.50        8.71      0.39 o 
  -1  -4   6       27.17       27.60      0.71 o 
   0  -4   6      664.21      717.99      6.40 o 
   1  -4   6       81.41       93.20      0.89 o 
   2  -4   6       45.68       41.13      0.62 o 
   3  -4   6       16.85       14.65      0.60 o 
   4  -4   6      567.04      533.58      4.15 o 
   5  -4   6        0.01       -0.36      0.77 o 
   6  -4   6        8.12        6.30      1.18 o 
   7  -4   6        1.62        1.83      1.03 o 
  -7  -3   6       21.14       22.58      2.04 o 
  -6  -3   6       38.71       38.82      2.44 o 
  -5  -3   6        1.46        0.55      0.54 o 
  -4  -3   6       35.93       41.32      0.85 o 
  -3  -3   6      101.44      107.85      1.02 o 
  -2  -3   6       67.63       63.43      0.74 o 
  -1  -3   6      878.18     1017.52      7.06 o 
   0  -3   6        4.74        3.92      0.28 o 
   1  -3   6      340.72      388.59      2.31 o 
   2  -3   6       35.13       30.96      0.68 o 
   3  -3   6       11.49        9.24      0.54 o 
   4  -3   6       64.32       63.02      1.68 o 
   5  -3   6        0.68        1.42      0.96 o 
   6  -3   6        3.71        2.92      0.81 o 
   7  -3   6        8.57       10.02      1.12 o 
  -7  -2   6       32.84       32.21      2.48 o 
  -6  -2   6      203.77      196.61      4.46 o 
  -5  -2   6       39.81       38.97      1.11 o 
  -4  -2   6        0.56        0.59      0.34 o 
  -3  -2   6        0.17        0.33      0.15 o 
  -2  -2   6      271.10      298.97      2.41 o 
  -1  -2   6       40.14       41.51      0.81 o 
   0  -2   6       42.23       50.64      0.67 o 
   1  -2   6      861.75      937.68      5.61 o 
   2  -2   6       57.18       65.77      0.63 o 
   3  -2   6        1.76        1.54      0.29 o 
   4  -2   6       38.78       36.52      1.09 o 
   5  -2   6      295.02      291.12      3.74 o 
   6  -2   6       13.24       11.21      1.60 o 
   7  -2   6        6.31        6.34      1.01 o 
  -8  -1   6        0.01       -1.15      1.19 o 
  -7  -1   6        0.00       -0.47      1.11 o 
  -6  -1   6        3.60        3.62      1.21 o 
  -5  -1   6       64.29       60.02      2.34 o 
  -4  -1   6        0.03        0.20      0.26 o 
  -3  -1   6      159.99      168.28      1.31 o 
  -2  -1   6      181.10      194.41      1.77 o 
  -1  -1   6       90.62       73.16      0.97 o 
   0  -1   6      925.56     1092.16      7.44 o 
   1  -1   6        8.03        4.55      0.32 o 
   2  -1   6      229.78      248.32      2.22 o 
   3  -1   6        8.73        6.66      0.69 o 
   4  -1   6       26.54       26.59      0.89 o 
   5  -1   6       16.71       17.48      1.12 o 
   6  -1   6        0.80        0.21      1.19 o 
   7  -1   6        0.39       -0.12      0.90 o 
  -8   0   6        0.75       -0.15      1.12 o 
  -7   0   6        0.47        0.42      1.01 o 
  -6   0   6      169.34      162.68      3.82 o 
  -5   0   6      489.64      477.43      7.20 o 
  -4   0   6       61.55       64.22      0.83 o 
  -3   0   6        0.13       -0.07      0.17 o 
  -2   0   6       11.93       17.48      0.36 o 
  -1   0   6      276.21      309.68      2.01 o 
   0   0   6       45.65       50.05      0.63 o 
   1   0   6        6.93        7.99      0.26 o 
   2   0   6      364.08      390.31      3.17 o 
   3   0   6       51.25       56.72      1.63 o 
   4   0   6        0.08       -0.07      0.47 o 
   5   0   6       34.74       37.06      1.52 o 
   6   0   6      103.41      107.46      2.44 o 
   7   0   6       14.57       17.20      2.10 o 
  -8   1   6       14.09       16.30      1.23 o 
  -7   1   6        0.02        0.60      0.96 o 
  -6   1   6        4.12        5.30      1.05 o 
  -5   1   6       14.53       19.51      1.54 o 
  -4   1   6       93.90       91.75      2.16 o 
  -3   1   6        1.01        1.81      0.23 o 
  -2   1   6      309.31      315.21      3.19 o 
  -1   1   6      147.95      158.25      1.48 o 
   0   1   6       10.30        5.88      0.50 o 
   1   1   6      330.38      364.27      1.95 o 
   2   1   6        0.55        0.19      0.35 o 
   3   1   6       95.57       88.99      1.36 o 
   4   1   6        0.28        0.33      0.45 o 
   5   1   6       16.73       14.95      1.55 o 
   6   1   6        3.41        2.85      1.45 o 
  -8   2   6        0.00        0.91      1.09 o 
  -7   2   6        8.25        6.34      0.86 o 
  -6   2   6        0.40        1.28      0.85 o 
  -5   2   6      488.11      439.11      6.64 o 
  -4   2   6      705.92      659.78      8.86 o 
  -3   2   6       39.20       41.83      0.62 o 
  -2   2   6        0.31       -0.08      0.17 o 
  -1   2   6       37.59       45.28      0.77 o 
   0   2   6       59.74       64.92      0.92 o 
   1   2   6       31.48       30.86      0.89 o 
   2   2   6        0.03       -0.09      0.93 o 
   3   2   6       76.75       81.11      1.26 o 
   4   2   6       36.88       37.02      1.38 o 
   5   2   6        0.00       -1.02      1.19 o 
   6   2   6       21.64       20.21      2.11 o 
  -7   3   6       15.30       17.98      1.20 o 
  -6   3   6        1.95        1.28      0.85 o 
  -5   3   6       25.84       33.66      1.30 o 
  -4   3   6       83.40       80.52      1.32 o 
  -3   3   6      113.83      107.81      1.35 o 
  -2   3   6        9.23        9.90      0.40 o 
  -1   3   6      229.45      240.50      1.57 o 
   0   3   6       62.12       70.12      0.89 o 
   1   3   6        7.28        9.30      0.41 o 
   2   3   6       59.94       67.05      1.52 o 
   3   3   6        1.54        2.03      0.48 o 
   4   3   6       35.37       33.42      1.43 o 
   5   3   6        0.25       -1.21      1.21 o 
   6   3   6        5.48        7.41      1.74 o 
  -7   4   6        2.57        1.71      1.23 o 
  -6   4   6       35.67       35.48      1.58 o 
  -5   4   6        2.12        1.52      0.60 o 
  -4   4   6      744.09      656.23      4.97 o 
  -3   4   6      532.70      519.91      4.14 o 
  -2   4   6       12.39       13.99      0.73 o 
  -1   4   6        1.88        3.86      0.36 o 
   0   4   6       30.88       30.55      0.69 o 
   1   4   6        3.22        3.17      0.58 o 
   2   4   6       22.90       22.87      0.94 o 
   3   4   6        0.37        0.74      0.57 o 
   4   4   6       10.24        8.96      1.28 o 
   5   4   6       16.41       14.55      1.97 o 
  -7   5   6        4.21        2.52      1.25 o 
  -6   5   6       18.16       18.63      1.73 o 
  -5   5   6        8.50        6.79      0.75 o 
  -4   5   6       55.75       64.20      1.37 o 
  -3   5   6       99.69       96.16      1.15 o 
  -2   5   6       94.37       93.53      1.15 o 
  -1   5   6        6.78        6.85      0.45 o 
   0   5   6      102.27      105.43      1.42 o 
   1   5   6       25.52       31.08      2.03 o 
   2   5   6       19.29       20.64      1.01 o 
   3   5   6        6.40        5.87      0.65 o 
   4   5   6        2.32        0.91      0.81 o 
   5   5   6       12.98       10.77      1.85 o 
  -7   6   6       72.38       82.80      3.37 o 
  -6   6   6        4.80        5.70      1.43 o 
  -5   6   6       61.45       59.89      2.65 o 
  -4   6   6        1.44        0.74      0.37 o 
  -3   6   6      621.97      574.10      4.66 o 
  -2   6   6      229.77      231.85      2.76 o 
  -1   6   6        6.37        6.82      0.49 o 
   0   6   6        9.83       12.51      0.64 o 
   1   6   6       13.91       14.18      0.81 o 
   2   6   6        0.13       -0.18      0.54 o 
   3   6   6       14.75       14.15      0.85 o 
   4   6   6        0.51        0.33      0.83 o 
  -6   7   6        8.74        9.79      1.62 o 
  -5   7   6       27.31       30.49      2.30 o 
  -4   7   6       10.38        9.76      0.77 o 
  -3   7   6       63.41       65.52      1.07 o 
  -2   7   6       52.93       54.20      1.03 o 
  -1   7   6       49.34       50.60      1.18 o 
   0   7   6        0.55        0.59      0.42 o 
   1   7   6       44.13       46.97      1.36 o 
   2   7   6       10.13        9.72      1.50 o 
   3   7   6       11.68       10.50      0.96 o 
  -6   8   6       61.49       71.99      3.28 o 
  -5   8   6        2.28        3.82      1.28 o 
  -4   8   6       43.82       44.69      1.72 o 
  -3   8   6        0.06        0.17      0.46 o 
  -2   8   6      337.39      328.27      3.90 o 
  -1   8   6       75.54       78.34      1.34 o 
   0   8   6        6.19        7.18      0.75 o 
   1   8   6        9.79        9.58      0.83 o 
   2   8   6        3.68        3.89      0.88 o 
   3   8   6        0.21       -0.74      0.74 o 
  -5   9   6        9.17        9.69      1.40 o 
  -4   9   6       33.74       32.33      1.66 o 
  -3   9   6        5.19        4.41      0.66 o 
  -2   9   6       51.50       54.76      1.48 o 
  -1   9   6       17.16       18.36      0.91 o 
   0   9   6       15.30       16.59      1.30 o 
   1   9   6        0.31       -0.64      0.64 o 
   2   9   6       19.19       15.63      1.03 o 
  -4  10   6        0.38        0.42      0.86 o 
  -3  10   6       12.61       11.49      0.85 o 
  -2  10   6        0.52        0.23      0.53 o 
  -1  10   6      136.92      145.36      2.37 o 
   0  10   6       23.39       23.31      2.66 o 
   1 -14   7        0.00       -0.34      0.66 o 
   2 -14   7        4.81        6.31      0.71 o 
  -2 -13   7       26.62       28.35      1.23 o 
  -1 -13   7        3.34        2.16      0.63 o 
   0 -13   7        1.49        1.39      0.59 o 
   1 -13   7        1.94        2.20      0.60 o 
   2 -13   7       17.45       17.47      0.84 o 
   3 -13   7       21.88       24.66      0.99 o 
   4 -13   7       19.93       19.99      1.40 o 
  -3 -12   7        0.20        0.72      1.12 o 
  -2 -12   7        0.40        0.87      0.56 o 
  -1 -12   7       28.34       29.75      1.21 o 
   0 -12   7       48.01       47.47      1.25 o 
   1 -12   7       27.96       25.56      1.07 o 
   2 -12   7        5.80        5.66      0.71 o 
   3 -12   7        0.52       -0.12      0.46 o 
   4 -12   7        9.37        8.93      0.81 o 
   5 -12   7       58.28       66.08      2.08 o 
  -4 -11   7        2.56        2.51      1.12 o 
  -3 -11   7        5.48        4.87      0.61 o 
  -2 -11   7       47.80       50.85      1.10 o 
  -1 -11   7       35.05       35.13      1.23 o 
   0 -11   7       13.78       10.89      0.75 o 
   1 -11   7        0.09       -0.43      0.44 o 
   2 -11   7        0.23        0.29      0.44 o 
   3 -11   7       16.04       15.55      0.74 o 
   4 -11   7       29.01       32.35      1.34 o 
   5 -11   7       15.70       15.35      1.15 o 
  -4 -10   7       43.32       45.60      1.48 o 
  -3 -10   7        0.64        0.33      0.48 o 
  -2 -10   7       10.55       11.80      0.67 o 
  -1 -10   7        1.27        1.14      0.40 o 
   0 -10   7       58.52       57.92      1.30 o 
   1 -10   7       53.71       52.55      1.30 o 
   2 -10   7       60.71       54.33      1.10 o 
   3 -10   7       39.00       40.34      0.97 o 
   4 -10   7        1.08        0.19      0.62 o 
   5 -10   7       10.61       11.59      2.08 o 
   6 -10   7       99.18      112.59      2.46 o 
  -5  -9   7        1.40        0.84      0.82 o 
  -4  -9   7        9.91       10.25      0.80 o 
  -3  -9   7       23.67       24.04      0.90 o 
  -2  -9   7       18.83       17.85      0.69 o 
  -1  -9   7       33.39       32.37      0.79 o 
   0  -9   7       12.36       11.31      0.51 o 
   1  -9   7       53.78       50.17      1.18 o 
   2  -9   7        4.15        3.84      0.45 o 
   3  -9   7        0.68        0.26      0.36 o 
   4  -9   7        9.88        9.76      0.68 o 
   5  -9   7       21.95       22.95      1.35 o 
   6  -9   7        2.86        3.34      1.16 o 
  -6  -8   7       10.82        8.70      1.82 o 
  -5  -8   7        0.07        1.29      0.78 o 
  -4  -8   7        0.63        0.73      0.47 o 
  -3  -8   7       99.09      100.01      1.37 o 
  -2  -8   7        1.18        1.27      0.36 o 
  -1  -8   7       93.94       99.02      1.13 o 
   0  -8   7        4.23        3.96      0.38 o 
   1  -8   7       86.81       86.68      1.31 o 
   2  -8   7       19.91       17.88      0.68 o 
   3  -8   7       75.78       57.45      0.98 o 
   4  -8   7       82.21       78.97      1.69 o 
   5  -8   7        2.81        2.84      0.93 o 
   6  -8   7        4.62        4.77      1.23 o 
  -6  -7   7        0.08       -1.21      1.21 o 
  -5  -7   7        8.34        8.37      0.92 o 
  -4  -7   7       12.34       13.42      0.59 o 
  -3  -7   7       65.75       68.09      1.07 o 
  -2  -7   7      111.62      112.42      1.19 o 
  -1  -7   7       32.05       29.01      0.65 o 
   0  -7   7        0.10       -0.09      0.26 o 
   1  -7   7        8.02        9.31      0.60 o 
   2  -7   7      120.97      110.88      1.05 o 
   3  -7   7       12.05       11.80      0.53 o 
   4  -7   7        4.80        2.21      0.46 o 
   5  -7   7        6.16        6.85      0.77 o 
   6  -7   7        9.14        9.30      1.40 o 
   7  -7   7        0.69       -0.13      1.03 o 
  -6  -6   7       59.29       62.97      3.14 o 
  -5  -6   7       34.96       36.61      1.44 o 
  -4  -6   7        2.42        1.88      0.36 o 
  -3  -6   7        1.68        2.37      0.36 o 
  -2  -6   7      149.29      150.55      1.34 o 
  -1  -6   7        1.55        1.44      0.29 o 
   0  -6   7      399.71      400.48      2.85 o 
   1  -6   7        9.50       10.61      0.58 o 
   2  -6   7      130.09      125.31      1.11 o 
   3  -6   7        0.08       -0.37      0.37 o 
   4  -6   7       60.94       44.75      1.02 o 
   5  -6   7       75.03       74.01      1.64 o 
   6  -6   7        1.43        1.55      1.07 o 
   7  -6   7        1.41        0.21      1.07 o 
  -7  -5   7        2.54        2.56      1.47 o 
  -6  -5   7       47.04       45.44      2.76 o 
  -5  -5   7        5.39        4.00      1.26 o 
  -4  -5   7       28.18       28.28      0.64 o 
  -3  -5   7       52.97       57.51      0.94 o 
  -2  -5   7      303.69      318.96      2.37 o 
  -1  -5   7      323.09      348.54      2.25 o 
   0  -5   7       19.77       12.96      0.52 o 
   1  -5   7       60.10       52.42      0.68 o 
   2  -5   7      110.92      115.56      1.15 o 
   3  -5   7      139.12      129.73      1.53 o 
   4  -5   7       20.84       18.65      0.80 o 
   5  -5   7        9.70        5.00      1.04 o 
   6  -5   7        5.00        6.67      1.29 o 
   7  -5   7        1.55        1.16      1.18 o 
  -7  -4   7        0.04       -0.98      1.11 o 
  -6  -4   7       10.35       11.23      1.66 o 
  -5  -4   7      111.05      119.32      3.47 o 
  -4  -4   7       47.55       46.70      0.85 o 
  -3  -4   7       29.19       29.35      0.62 o 
  -2  -4   7        8.91        9.27      0.52 o 
  -1  -4   7       64.89       63.55      0.94 o 
   0  -4   7        0.00       -0.11      0.23 o 
   1  -4   7      709.01      688.48      3.88 o 
   2  -4   7        5.35        6.77      0.35 o 
   3  -4   7      174.26      165.00      1.70 o 
   4  -4   7        5.39        5.51      0.44 o 
   5  -4   7       34.51       28.06      1.72 o 
   6  -4   7       36.57       34.28      2.14 o 
   7  -4   7        0.43       -0.14      0.81 o 
  -7  -3   7       52.28       55.47      3.02 o 
  -6  -3   7        5.63        4.87      1.37 o 
  -5  -3   7       47.71       49.71      2.25 o 
  -4  -3   7       24.14       23.25      0.60 o 
  -3  -3   7       21.29       17.87      0.47 o 
  -2  -3   7      115.17      108.31      0.89 o 
  -1  -3   7      785.34      855.12      6.11 o 
   0  -3   7      472.00      531.84      3.45 o 
   1  -3   7        0.20        0.11      0.19 o 
   2  -3   7      117.31      110.79      1.08 o 
   3  -3   7      185.63      189.16      1.80 o 
   4  -3   7       97.84       95.79      1.70 o 
   5  -3   7       27.54       25.07      1.83 o 
   6  -3   7        9.36        8.79      1.27 o 
   7  -3   7        3.70        4.88      0.97 o 
  -7  -2   7        0.00       -0.20      1.12 o 
  -6  -2   7        2.46        1.46      1.17 o 
  -5  -2   7       27.27       26.62      1.95 o 
  -4  -2   7      118.15      115.48      1.27 o 
  -3  -2   7        8.43        5.42      0.58 o 
  -2  -2   7       92.29       91.63      1.16 o 
  -1  -2   7       16.22       14.55      0.40 o 
   0  -2   7       37.29       44.11      0.66 o 
   1  -2   7        1.19        0.68      0.29 o 
   2  -2   7      434.93      423.03      2.47 o 
   3  -2   7        0.06        0.28      0.31 o 
   4  -2   7      156.29      150.32      2.19 o 
   5  -2   7        0.82        0.26      0.72 o 
   6  -2   7       11.92        9.68      1.23 o 
   7  -2   7       11.55        9.69      1.48 o 
  -7  -1   7        2.49        2.40      1.19 o 
  -6  -1   7      110.60       99.05      3.16 o 
  -5  -1   7       15.88       14.67      1.42 o 
  -4  -1   7       12.83       12.20      1.83 o 
  -3  -1   7       66.09       68.97      0.98 o 
  -2  -1   7        0.11        2.00      0.32 o 
  -1  -1   7       76.24       57.08      0.58 o 
   0  -1   7      836.73      921.45     10.79 o 
   1  -1   7      310.58      338.56      2.32 o 
   2  -1   7        6.26        6.99      0.45 o 
   3  -1   7       56.35       59.48      1.11 o 
   4  -1   7      125.44      127.25      1.72 o 
   5  -1   7       54.10       49.76      1.67 o 
   6  -1   7       25.83       23.73      1.50 o 
  -7   0   7        2.10        0.96      1.07 o 
  -6   0   7        1.63        0.04      0.97 o 
  -5   0   7       11.83        8.17      1.12 o 
  -4   0   7       66.87       65.44      1.35 o 
  -3   0   7       71.41       69.13      0.94 o 
  -2   0   7       32.92       37.51      0.96 o 
  -1   0   7       72.05       71.61      0.83 o 
   0   0   7        2.23        1.85      0.25 o 
   1   0   7      267.22      279.84      1.80 o 
   2   0   7        0.02       -0.01      0.29 o 
   3   0   7      113.45      110.57      1.88 o 
   4   0   7        0.93        1.02      0.69 o 
   5   0   7       93.95       92.60      2.34 o 
   6   0   7        0.75       -0.25      1.30 o 
  -7   1   7        2.42        0.84      1.01 o 
  -6   1   7        0.48        0.78      0.91 o 
  -5   1   7      136.18      112.59      2.94 o 
  -4   1   7       24.38       24.28      1.10 o 
  -3   1   7       10.40        9.08      0.72 o 
  -2   1   7       92.40       97.99      1.67 o 
  -1   1   7       20.70       23.99      0.58 o 
   0   1   7        4.68        2.56      0.26 o 
   1   1   7      386.13      414.27      2.22 o 
   2   1   7      130.25      131.54      2.29 o 
   3   1   7        7.62        8.97      0.78 o 
   4   1   7       12.22       12.77      0.74 o 
   5   1   7       49.50       52.49      2.72 o 
   6   1   7       24.93       19.17      1.99 o 
  -7   2   7       20.43       21.36      2.29 o 
  -6   2   7        0.80       -0.10      0.86 o 
  -5   2   7        8.93        8.78      1.09 o 
  -4   2   7       34.92       26.39      0.71 o 
  -3   2   7      130.37      126.35      1.78 o 
  -2   2   7       21.21       21.73      0.47 o 
  -1   2   7      112.87      118.12      1.16 o 
   0   2   7        9.96       10.76      0.45 o 
   1   2   7        3.10        3.56      0.26 o 
   2   2   7      236.78      235.04      2.97 o 
   3   2   7        1.37        2.06      0.49 o 
   4   2   7       19.53       18.82      2.65 o 
   5   2   7        1.01        2.36      1.32 o 
   6   2   7       39.44       39.10      2.91 o 
  -7   3   7       11.87       11.71      1.04 o 
  -6   3   7        0.01       -0.31      1.45 o 
  -5   3   7        3.81        4.25      0.70 o 
  -4   3   7       63.40       48.65      1.01 o 
  -3   3   7        8.47        7.92      0.50 o 
  -2   3   7       76.92       73.78      0.93 o 
  -1   3   7       52.03       51.36      0.90 o 
   0   3   7       12.63       12.42      0.51 o 
   1   3   7        2.76        2.74      0.29 o 
   2   3   7      126.59      134.94      4.28 o 
   3   3   7       49.09       48.13      1.29 o 
   4   3   7        4.95        5.91      1.85 o 
   5   3   7        1.51        1.13      1.35 o 
  -7   4   7        9.40        6.88      1.45 o 
  -6   4   7       30.24       30.90      1.38 o 
  -5   4   7        2.49        2.16      0.79 o 
  -4   4   7       11.50       11.88      0.59 o 
  -3   4   7       65.75       55.38      1.10 o 
  -2   4   7      144.59      142.98      1.43 o 
  -1   4   7        2.62        2.37      0.36 o 
   0   4   7       76.10       75.56      1.37 o 
   1   4   7        0.00       -0.36      0.56 o 
   2   4   7        9.73       11.80      1.31 o 
   3   4   7      108.86      109.85      1.74 o 
   4   4   7        2.20        1.35      0.81 o 
   5   4   7        3.27       -0.50      1.51 o 
  -7   5   7       41.17       40.96      2.72 o 
  -6   5   7       12.05       16.33      1.69 o 
  -5   5   7        1.93        2.05      0.76 o 
  -4   5   7       20.01       17.85      0.80 o 
  -3   5   7        0.40       -0.31      0.31 o 
  -2   5   7        0.36        0.00      0.33 o 
  -1   5   7       87.30       86.05      1.72 o 
   0   5   7       14.29       12.91      0.58 o 
   1   5   7        0.40        0.37      0.63 o 
   2   5   7        3.32        3.51      0.68 o 
   3   5   7       37.31       36.91      1.23 o 
   4   5   7       17.09       12.90      1.46 o 
  -6   6   7        2.99        2.57      1.29 o 
  -5   6   7       19.86       25.64      2.17 o 
  -4   6   7       18.97       17.04      0.77 o 
  -3   6   7        3.67        4.69      0.54 o 
  -2   6   7       68.75       64.07      1.06 o 
  -1   6   7       87.55       87.64      1.24 o 
   0   6   7        0.21        0.00      0.86 o 
   1   6   7       27.72       28.10      1.81 o 
   2   6   7        0.13       -0.56      0.56 o 
   3   6   7       10.57       11.33      0.83 o 
   4   6   7       34.94       32.18      1.85 o 
  -6   7   7       40.09       43.63      2.77 o 
  -5   7   7        3.84        3.89      1.37 o 
  -4   7   7        3.21        4.57      0.66 o 
  -3   7   7       23.03       22.12      0.97 o 
  -2   7   7       26.98       27.06      0.86 o 
  -1   7   7        6.49        5.66      0.89 o 
   0   7   7       51.89       55.82      1.42 o 
   1   7   7        3.43        2.31      0.67 o 
   2   7   7        1.18        0.07      0.62 o 
   3   7   7        0.66       -0.44      0.62 o 
  -5   8   7        0.75       -1.16      1.16 o 
  -4   8   7        5.12        5.06      1.35 o 
  -3   8   7       29.78       24.86      1.32 o 
  -2   8   7        0.03       -0.48      0.48 o 
  -1   8   7       41.44       40.76      1.36 o 
   0   8   7       31.93       33.74      1.36 o 
   1   8   7        0.18        0.32      0.65 o 
   2   8   7        7.68        7.10      1.00 o 
  -4   9   7        0.22       -1.16      1.16 o 
  -3   9   7        1.87        2.22      0.63 o 
  -2   9   7       10.68       11.67      0.85 o 
  -1   9   7       48.09       50.45      1.53 o 
   0   9   7        7.16        7.29      0.85 o 
   1   9   7       23.50       28.40      1.40 o 
  -2  10   7       22.69       18.67      1.43 o 
   1 -14   8        1.08        0.68      0.78 o 
  -2 -13   8        4.17        4.89      0.68 o 
  -1 -13   8       35.99       40.06      1.76 o 
   0 -13   8        2.27        2.11      0.83 o 
   1 -13   8       15.43       16.36      1.85 o 
   2 -13   8       45.79       44.07      1.25 o 
   3 -13   8       91.97       96.94      1.63 o 
  -3 -12   8        8.33        8.60      0.83 o 
  -2 -12   8        0.52        1.30      0.57 o 
  -1 -12   8       32.78       35.48      1.17 o 
   0 -12   8       33.91       35.31      1.67 o 
   1 -12   8       11.43       10.53      0.83 o 
   2 -12   8        4.97        3.81      0.57 o 
   3 -12   8       28.53       31.50      1.04 o 
   4 -12   8       26.56       29.46      1.34 o 
  -4 -11   8        4.34        5.95      1.44 o 
  -3 -11   8        0.46        0.16      0.51 o 
  -2 -11   8      133.90      137.16      1.63 o 
  -1 -11   8       18.74       17.70      0.80 o 
   0 -11   8       39.39       40.99      1.13 o 
   1 -11   8        0.14       -0.12      0.54 o 
   2 -11   8       15.57       15.18      0.82 o 
   3 -11   8       86.48       84.33      1.38 o 
   4 -11   8      192.47      203.42      2.63 o 
   5 -11   8        3.00        2.48      0.83 o 
  -4 -10   8        8.95        8.89      0.81 o 
  -3 -10   8       29.19       28.77      1.01 o 
  -2 -10   8        3.10        2.64      0.45 o 
  -1 -10   8       13.35       12.78      0.59 o 
   0 -10   8      155.91      158.59      1.85 o 
   1 -10   8       63.51       59.44      1.33 o 
   2 -10   8       44.63       42.29      1.01 o 
   3 -10   8       11.98        8.17      0.56 o 
   4 -10   8       26.93       31.67      1.31 o 
   5 -10   8        0.57        0.75      0.73 o 
   6 -10   8        0.00       -0.18      1.12 o 
  -5  -9   8        1.15        1.15      1.33 o 
  -4  -9   8        2.47        3.10      0.72 o 
  -3  -9   8       10.73       10.26      0.71 o 
  -2  -9   8        2.60        2.85      0.43 o 
  -1  -9   8      362.67      370.04      2.66 o 
   0  -9   8       35.02       35.14      0.77 o 
   1  -9   8       27.45       23.67      0.93 o 
   2  -9   8        5.11        5.35      0.49 o 
   3  -9   8        3.64        3.82      0.44 o 
   4  -9   8      105.04      100.23      1.68 o 
   5  -9   8      237.80      251.38      3.73 o 
   6  -9   8        0.15       -0.07      1.01 o 
  -6  -8   8        2.04        1.51      1.50 o 
  -5  -8   8        4.32        5.69      1.48 o 
  -4  -8   8        3.22        3.92      0.69 o 
  -3  -8   8       29.41       31.67      1.43 o 
  -2  -8   8       31.29       30.49      0.78 o 
  -1  -8   8        1.73        1.91      0.36 o 
   0  -8   8       38.30       38.93      1.02 o 
   1  -8   8      376.07      365.10      2.75 o 
   2  -8   8       82.76       73.46      1.12 o 
   3  -8   8      120.36      110.07      1.36 o 
   4  -8   8       11.28        7.78      0.71 o 
   5  -8   8        8.14        9.99      0.87 o 
   6  -8   8       12.78       16.88      1.73 o 
  -6  -7   8       33.79       40.18      3.00 o 
  -5  -7   8       22.12       21.66      1.97 o 
  -4  -7   8        0.96        0.57      0.36 o 
  -3  -7   8        3.15        3.66      0.43 o 
  -2  -7   8       23.41       23.92      0.67 o 
  -1  -7   8        1.44        1.34      0.33 o 
   0  -7   8      631.33      610.31      4.13 o 
   1  -7   8       21.80       18.00      0.61 o 
   2  -7   8       18.01       13.76      0.47 o 
   3  -7   8       31.17       31.74      0.77 o 
   4  -7   8        1.40        0.06      0.43 o 
   5  -7   8       77.28       77.20      2.73 o 
   6  -7   8      173.98      197.71      4.62 o 
  -6  -6   8       86.00       89.68      3.36 o 
  -5  -6   8        4.44        5.64      1.32 o 
  -4  -6   8        6.37        6.07      1.13 o 
  -3  -6   8        0.97        1.07      0.34 o 
  -2  -6   8       63.71       67.85      1.20 o 
  -1  -6   8       34.50       34.64      0.66 o 
   0  -6   8       36.36       38.03      0.76 o 
   1  -6   8       45.91       51.60      0.74 o 
   2  -6   8      431.51      417.33      2.66 o 
   3  -6   8       58.73       53.24      1.06 o 
   4  -6   8      170.56      157.85      1.88 o 
   5  -6   8        1.74        0.83      0.85 o 
   6  -6   8        0.16       -0.93      0.94 o 
  -7  -5   8        0.89       -0.96      1.18 o 
  -6  -5   8       17.78       16.60      1.81 o 
  -5  -5   8        8.88        7.26      1.30 o 
  -4  -5   8        3.85        2.65      0.33 o 
  -3  -5   8        0.03       -0.24      0.29 o 
  -2  -5   8        1.66        1.78      0.31 o 
  -1  -5   8       65.27       72.01      0.98 o 
   0  -5   8        6.22        5.51      0.37 o 
   1  -5   8      560.29      501.82      3.45 o 
   2  -5   8        0.74        0.07      0.24 o 
   3  -5   8       15.07       12.24      0.69 o 
   4  -5   8       52.95       53.53      1.06 o 
   5  -5   8        9.75        9.13      1.29 o 
   6  -5   8       35.51       34.44      2.24 o 
  -7  -4   8        0.50        0.74      1.36 o 
  -6  -4   8        1.87       -0.39      1.27 o 
  -5  -4   8      374.50      382.81      6.62 o 
  -4  -4   8        1.57        1.55      0.35 o 
  -3  -4   8        6.16        7.05      0.40 o 
  -2  -4   8       47.20       45.88      0.93 o 
  -1  -4   8       98.75      100.44      1.30 o 
   0  -4   8       48.59       47.34      0.75 o 
   1  -4   8      118.98      113.26      1.03 o 
   2  -4   8       32.30       37.42      0.69 o 
   3  -4   8      219.55      219.60      2.10 o 
   4  -4   8       13.33       13.44      1.74 o 
   5  -4   8      127.97      129.74      3.39 o 
   6  -4   8        1.09       -0.25      1.00 o 
  -7  -3   8        2.36        1.71      1.35 o 
  -6  -3   8        0.13       -0.92      1.15 o 
  -5  -3   8       15.66       16.68      1.60 o 
  -4  -3   8       12.36       10.43      0.55 o 
  -3  -3   8       28.59       33.68      0.80 o 
  -2  -3   8        3.31        3.01      0.26 o 
  -1  -3   8        2.87        4.01      0.38 o 
   0  -3   8      156.96      181.70      1.55 o 
   1  -3   8       56.05       47.27      0.71 o 
   2  -3   8      154.67      136.37      1.28 o 
   3  -3   8        7.14        7.51      0.48 o 
   4  -3   8        9.80        9.07      2.01 o 
   5  -3   8       43.08       43.83      2.16 o 
   6  -3   8       10.59        9.83      1.09 o 
  -7  -2   8        5.55        3.68      1.37 o 
  -6  -2   8        1.52        1.27      1.17 o 
  -5  -2   8        4.34        3.02      0.74 o 
  -4  -2   8      964.77      932.28     13.13 o 
  -3  -2   8        4.50        2.87      0.36 o 
  -2  -2   8        5.36        5.58      0.41 o 
  -1  -2   8      145.71      146.63      1.61 o 
   0  -2   8       85.14       84.84      1.09 o 
   1  -2   8       44.20       42.69      0.99 o 
   2  -2   8      176.72      166.93      1.81 o 
   3  -2   8       19.31       20.10      0.95 o 
   4  -2   8       61.42       62.70      1.28 o 
   5  -2   8        0.10        0.34      0.72 o 
   6  -2   8       58.28       58.38      2.70 o 
  -7  -1   8        3.06        1.87      1.24 o 
  -6  -1   8       10.99        5.83      1.18 o 
  -5  -1   8        2.00        2.18      0.74 o 
  -4  -1   8        3.54        3.05      0.31 o 
  -3  -1   8      111.67       97.01      1.26 o 
  -2  -1   8      186.60      185.42      1.89 o 
  -1  -1   8       12.73       10.68      0.35 o 
   0  -1   8       17.51       19.78      0.49 o 
   1  -1   8      171.95      187.29      1.61 o 
   2  -1   8       70.77       67.87      0.99 o 
   3  -1   8        1.11        0.50      0.44 o 
   4  -1   8       20.24       20.34      0.92 o 
   5  -1   8        3.10        5.04      0.86 o 
   6  -1   8       23.91       23.12      2.31 o 
  -7   0   8       18.38       19.52      1.80 o 
  -6   0   8       18.74       18.92      1.68 o 
  -5   0   8       23.82       26.42      1.86 o 
  -4   0   8       15.82       13.99      0.58 o 
  -3   0   8     1315.95     1276.38     10.93 o 
  -2   0   8       41.66       36.37      1.04 o 
  -1   0   8        2.06        2.65      0.21 o 
   0   0   8      103.67      103.81      1.04 o 
   1   0   8       22.59       22.05      0.61 o 
   2   0   8       12.87       13.04      0.56 o 
   3   0   8      149.08      144.01      1.84 o 
   4   0   8       11.24        9.78      0.86 o 
   5   0   8       15.43       14.36      2.57 o 
   6   0   8        4.55        4.96      1.55 o 
  -7   1   8        1.43        0.45      1.05 o 
  -6   1   8       24.13       21.51      1.87 o 
  -5   1   8       20.65       17.19      1.45 o 
  -4   1   8       10.07       10.12      0.94 o 
  -3   1   8        1.52        1.70      0.64 o 
  -2   1   8      168.98      143.83      2.04 o 
  -1   1   8      217.64      209.74      1.98 o 
   0   1   8       11.37       11.85      0.52 o 
   1   1   8       33.45       36.47      0.53 o 
   2   1   8       88.27       93.99      1.39 o 
   3   1   8       34.53       35.09      1.04 o 
   4   1   8       16.55       17.15      0.91 o 
   5   1   8       23.00       26.85      2.24 o 
   6   1   8        0.24       -1.31      1.31 o 
  -7   2   8        1.16        2.07      0.81 o 
  -6   2   8       15.78       16.45      1.47 o 
  -5   2   8       37.27       35.11      1.91 o 
  -4   2   8       65.96       66.26      1.23 o 
  -3   2   8       36.04       33.14      1.02 o 
  -2   2   8      820.21      793.75      5.74 o 
  -1   2   8       47.67       45.90      0.76 o 
   0   2   8        0.03       -0.27      0.27 o 
   1   2   8       22.37       20.96      0.85 o 
   2   2   8        0.02       -0.12      0.56 o 
   3   2   8        0.15       -0.62      0.62 o 
   4   2   8       80.55       76.91      1.97 o 
   5   2   8        6.84        9.08      1.73 o 
  -7   3   8       31.11       29.53      1.73 o 
  -6   3   8        6.99        4.05      0.80 o 
  -5   3   8       69.59       65.57      1.76 o 
  -4   3   8       21.61       14.04      0.63 o 
  -3   3   8        9.68        9.66      0.59 o 
  -2   3   8       15.19       14.03      0.60 o 
  -1   3   8      106.97      100.44      1.17 o 
   0   3   8       82.60       85.88      1.07 o 
   1   3   8        6.74        7.14      0.61 o 
   2   3   8       24.71       24.75      1.92 o 
   3   3   8       29.30       33.87      1.12 o 
   4   3   8        8.21        9.37      1.01 o 
   5   3   8       19.30       20.09      2.16 o 
  -7   4   8       32.55       36.87      2.64 o 
  -6   4   8        0.44        1.06      0.71 o 
  -5   4   8        3.21        4.59      0.77 o 
  -4   4   8       38.75       36.91      0.95 o 
  -3   4   8       64.42       63.84      1.23 o 
  -2   4   8       46.17       42.11      0.83 o 
  -1   4   8      244.46      245.76      2.10 o 
   0   4   8       15.22       13.47      0.59 o 
   1   4   8        0.12        0.05      0.61 o 
   2   4   8        1.58        1.66      0.71 o 
   3   4   8        8.85        8.58      0.71 o 
   4   4   8        1.32        0.94      0.81 o 
  -7   5   8       96.72      107.44      3.81 o 
  -6   5   8       21.17       15.95      1.71 o 
  -5   5   8        9.69        8.13      0.96 o 
  -4   5   8       83.76       76.88      1.33 o 
  -3   5   8       15.60       11.38      0.82 o 
  -2   5   8        3.39        3.50      0.41 o 
  -1   5   8       30.59       28.86      0.81 o 
   0   5   8       44.09       43.72      1.18 o 
   1   5   8       13.41       16.25      2.07 o 
   2   5   8        5.09        3.96      0.66 o 
   3   5   8        9.87        9.47      0.78 o 
   4   5   8        7.88        8.98      2.05 o 
  -6   6   8        0.34        0.30      1.28 o 
  -5   6   8        3.63        2.32      1.21 o 
  -4   6   8        0.19       -0.07      0.41 o 
  -3   6   8       19.91       18.05      0.88 o 
  -2   6   8       28.39       26.89      0.82 o 
  -1   6   8       40.01       39.39      1.29 o 
   0   6   8       38.80       43.78      3.04 o 
   1   6   8        1.03        0.83      0.60 o 
   2   6   8        0.10       -0.10      0.60 o 
   3   6   8        0.02       -0.74      0.74 o 
  -6   7   8      149.46      163.74      4.58 o 
  -5   7   8        6.06        3.64      1.41 o 
  -4   7   8        5.51        5.18      1.39 o 
  -3   7   8       41.68       39.60      1.17 o 
  -2   7   8        7.28        5.34      0.62 o 
  -1   7   8        1.21        1.10      0.67 o 
   0   7   8       34.53       35.37      1.56 o 
   1   7   8       15.43       15.63      1.18 o 
   2   7   8        0.81        1.04      0.68 o 
  -5   8   8        9.25       10.95      1.73 o 
  -4   8   8        3.37        2.98      1.27 o 
  -3   8   8        1.26        0.41      1.00 o 
  -2   8   8        5.75        5.26      0.82 o 
  -1   8   8        7.41        7.17      1.10 o 
   0   8   8       23.66       21.58      1.08 o 
   1   8   8        2.36        3.16      0.74 o 
  -3   9   8        1.35        0.59      0.72 o 
  -2   9   8        6.93        5.88      1.92 o 
  -1   9   8        1.34        1.04      1.77 o 
   0   9   8        1.01        1.25      0.74 o 
  -1 -13   9       24.31       23.21      1.88 o 
   0 -13   9        0.23       -0.19      0.55 o 
   1 -13   9        3.85        3.20      0.72 o 
   2 -13   9        1.75        1.73      0.57 o 
   3 -13   9        0.50        1.49      0.55 o 
  -3 -12   9       26.94       30.07      1.35 o 
  -2 -12   9       19.83       19.18      1.89 o 
  -1 -12   9        0.07        0.30      0.53 o 
   0 -12   9        0.56        0.99      0.54 o 
   1 -12   9        8.87        7.78      0.77 o 
   2 -12   9        4.22        3.79      0.56 o 
   3 -12   9        5.43        6.08      0.61 o 
   4 -12   9       17.85       20.11      1.05 o 
  -4 -11   9       13.92       12.52      1.17 o 
  -3 -11   9       97.10      102.20      1.61 o 
  -2 -11   9       94.64       97.57      2.08 o 
  -1 -11   9      119.03      121.35      1.73 o 
   0 -11   9       74.21       71.74      1.60 o 
   1 -11   9        6.09        5.91      0.82 o 
   2 -11   9       21.94       24.09      0.95 o 
   3 -11   9        1.57        0.42      0.45 o 
   4 -11   9        8.84        8.58      0.80 o 
   5 -11   9       73.94       78.13      2.14 o 
  -4 -10   9       37.94       39.68      1.78 o 
  -3 -10   9        0.87        0.25      0.68 o 
  -2 -10   9       40.21       44.96      1.00 o 
  -1 -10   9        0.48        0.43      0.39 o 
   0 -10   9        2.15        2.23      0.58 o 
   1 -10   9        4.65        5.50      0.63 o 
   2 -10   9       10.39        8.24      0.58 o 
   3 -10   9       11.90       11.93      0.69 o 
   4 -10   9       25.27       28.56      1.33 o 
   5 -10   9        8.53       10.79      1.04 o 
  -5  -9   9       11.60       13.07      1.79 o 
  -4  -9   9        0.08       -0.71      0.71 o 
  -3  -9   9       55.47       54.72      1.13 o 
  -2  -9   9      164.38      166.37      1.66 o 
  -1  -9   9      281.45      283.10      2.23 o 
   0  -9   9      133.25      126.23      1.49 o 
   1  -9   9      138.28      130.92      3.13 o 
   2  -9   9       24.34       19.67      1.00 o 
   3  -9   9       58.67       61.89      1.11 o 
   4  -9   9        0.11       -0.49      0.49 o 
   5  -9   9       35.56       36.04      2.22 o 
   6  -9   9       56.63       61.58      2.83 o 
  -5  -8   9       33.24       35.17      2.63 o 
  -4  -8   9       15.94       16.32      0.93 o 
  -3  -8   9       63.85       61.48      1.12 o 
  -2  -8   9        0.14        0.07      0.36 o 
  -1  -8   9       36.00       35.80      0.79 o 
   0  -8   9       78.28       76.50      1.14 o 
   1  -8   9       22.13       16.32      0.64 o 
   2  -8   9        8.01        9.75      0.76 o 
   3  -8   9        5.88        5.80      0.60 o 
   4  -8   9       18.31       19.44      0.90 o 
   5  -8   9       34.24       38.87      2.23 o 
   6  -8   9        0.20        1.17      1.15 o 
  -6  -7   9      226.36      235.63      5.68 o 
  -5  -7   9        0.02        0.83      1.13 o 
  -4  -7   9       31.34       30.87      1.23 o 
  -3  -7   9        4.22        3.93      0.43 o 
  -2  -7   9      193.63      197.80      1.87 o 
  -1  -7   9      175.83      163.15      1.68 o 
   0  -7   9      580.47      564.71      3.93 o 
   1  -7   9       66.06       57.26      0.84 o 
   2  -7   9      135.63      121.52      1.19 o 
   3  -7   9       39.79       34.48      0.99 o 
   4  -7   9       77.47       79.59      1.40 o 
   5  -7   9        0.38        0.06      0.93 o 
   6  -7   9       66.17       70.97      2.97 o 
  -6  -6   9       12.39       10.28      1.77 o 
  -5  -6   9       28.19       29.98      4.88 o 
  -4  -6   9       97.13       92.65      2.11 o 
  -3  -6   9       27.22       28.15      0.88 o 
  -2  -6   9       67.06       59.51      0.95 o 
  -1  -6   9        0.00       -0.33      0.33 o 
   0  -6   9        5.34        3.68      0.38 o 
   1  -6   9      467.98      452.69      2.88 o 
   2  -6   9       93.59       72.69      0.90 o 
   3  -6   9        1.80        2.34      0.44 o 
   4  -6   9        2.57        3.29      0.65 o 
   5  -6   9       12.57       12.43      1.43 o 
   6  -6   9       24.33       24.52      2.13 o 
  -7  -5   9        0.00        2.36      1.50 o 
  -6  -5   9        1.11        0.91      1.32 o 
  -5  -5   9      458.33      449.63      5.35 o 
  -4  -5   9        3.73        3.36      0.44 o 
  -3  -5   9       90.96       87.57      1.09 o 
  -2  -5   9       46.05       50.79      1.05 o 
  -1  -5   9      455.08      455.59      3.77 o 
   0  -5   9       89.37       79.46      1.04 o 
   1  -5   9      715.98      671.33      3.94 o 
   2  -5   9       10.37        7.17      0.74 o 
   3  -5   9       56.66       49.24      1.26 o 
   4  -5   9       34.62       31.14      1.25 o 
   5  -5   9       50.07       53.15      2.38 o 
   6  -5   9        0.94        2.55      1.15 o 
  -7  -4   9       13.61       14.47      1.87 o 
  -6  -4   9        0.64        0.33      1.13 o 
  -5  -4   9       45.73       42.71      1.57 o 
  -4  -4   9       92.93       91.67      1.31 o 
  -3  -4   9      169.38      157.27      1.81 o 
  -2  -4   9       28.40       26.94      1.18 o 
  -1  -4   9       56.80       47.68      0.98 o 
   0  -4   9        1.61        0.51      0.29 o 
   1  -4   9       16.73       16.80      0.52 o 
   2  -4   9      789.13      777.69      4.98 o 
   3  -4   9      165.64      146.36      1.74 o 
   4  -4   9        1.16        0.47      0.54 o 
   5  -4   9        2.93        3.14      1.09 o 
   6  -4   9        3.97        5.91      1.11 o 
  -7  -3   9        0.63       -1.22      1.22 o 
  -6  -3   9        4.70        3.01      1.32 o 
  -5  -3   9        8.84        8.04      0.82 o 
  -4  -3   9      555.80      505.42      4.91 o 
  -3  -3   9       21.66       23.46      1.22 o 
  -2  -3   9      216.72      212.14      2.36 o 
  -1  -3   9      116.23      132.90      2.10 o 
   0  -3   9      551.05      547.37      3.68 o 
   1  -3   9       12.95       12.31      0.63 o 
   2  -3   9      478.56      455.54      3.77 o 
   3  -3   9        0.56        0.30      0.53 o 
   4  -3   9        7.76        6.62      1.71 o 
   5  -3   9       20.57       19.76      1.25 o 
   6  -3   9       15.81       14.82      1.73 o 
  -7  -2   9        0.83        0.97      1.30 o 
  -6  -2   9       19.53       17.48      1.76 o 
  -5  -2   9        2.53        3.21      0.70 o 
  -4  -2   9      161.39      144.16      1.62 o 
  -3  -2   9      169.29      170.31      1.86 o 
  -2  -2   9      154.30      141.51      1.67 o 
  -1  -2   9        3.61        4.28      0.38 o 
   0  -2   9       52.92       48.28      0.88 o 
   1  -2   9        8.86        7.50      0.49 o 
   2  -2   9       74.40       73.58      1.22 o 
   3  -2   9      574.88      581.18      4.74 o 
   4  -2   9      133.82      129.98      1.85 o 
   5  -2   9        6.40        5.53      0.93 o 
   6  -2   9        4.55        5.29      1.02 o 
  -7  -1   9       43.47       46.48      2.71 o 
  -6  -1   9        2.50        2.91      1.14 o 
  -5  -1   9       29.35       27.23      1.20 o 
  -4  -1   9       40.78       38.60      0.82 o 
  -3  -1   9      268.78      210.67      2.14 o 
  -2  -1   9       39.74       41.05      0.71 o 
  -1  -1   9      255.02      253.69      1.86 o 
   0  -1   9       81.56       92.67      1.01 o 
   1  -1   9      322.89      330.68      2.51 o 
   2  -1   9        0.96        0.35      0.35 o 
   3  -1   9      180.77      181.44      2.90 o 
   4  -1   9        0.36       -0.44      0.50 o 
   5  -1   9        0.02       -0.41      0.76 o 
   6  -1   9        9.70        9.04      1.64 o 
  -7   0   9        0.25       -0.56      1.04 o 
  -6   0   9        0.08       -0.47      1.06 o 
  -5   0   9       14.99       13.18      1.36 o 
  -4   0   9       32.18       29.72      0.89 o 
  -3   0   9      421.53      364.48      3.87 o 
  -2   0   9      154.89      160.60      3.16 o 
  -1   0   9       64.03       59.81      0.70 o 
   0   0   9       14.90       13.89      0.86 o 
   1   0   9       46.25       43.82      0.83 o 
   2   0   9        8.89        7.27      0.50 o 
   3   0   9       90.44       92.06      1.52 o 
   4   0   9      247.68      250.43      4.73 o 
   5   0   9       55.33       58.23      1.92 o 
  -7   1   9        0.06        2.00      1.15 o 
  -6   1   9       55.12       61.04      2.59 o 
  -5   1   9       12.31        7.64      1.21 o 
  -4   1   9       59.18       53.31      1.14 o 
  -3   1   9       69.91       65.86      1.40 o 
  -2   1   9        3.87        0.21      0.83 o 
  -1   1   9       20.44       20.33      1.16 o 
   0   1   9      116.43      112.67      1.50 o 
   1   1   9       16.43       19.28      0.67 o 
   2   1   9      118.28      123.42      1.66 o 
   3   1   9        1.87        1.17      0.53 o 
   4   1   9       33.97       33.73      1.56 o 
   5   1   9        0.92        2.92      1.45 o 
  -7   2   9        1.65        1.31      0.97 o 
  -6   2   9        0.20       -0.50      0.92 o 
  -5   2   9        0.08        0.71      0.88 o 
  -4   2   9        2.90        2.84      0.54 o 
  -3   2   9       68.11       67.35      1.43 o 
  -2   2   9      621.28      565.80     11.67 o 
  -1   2   9       55.56       55.56      0.88 o 
   0   2   9       14.62       13.92      0.61 o 
   1   2   9       46.75       46.83      1.15 o 
   2   2   9       29.84       28.17      1.30 o 
   3   2   9        4.04        2.77      0.77 o 
   4   2   9       68.03       70.30      1.99 o 
   5   2   9       77.54       83.79      3.56 o 
  -7   3   9       59.09       64.39      3.06 o 
  -6   3   9        0.00        0.00      0.72 o 
  -5   3   9       48.27       53.16      1.69 o 
  -4   3   9       27.06       21.95      0.83 o 
  -3   3   9       46.09       44.78      1.09 o 
  -2   3   9       43.75       42.36      1.07 o 
  -1   3   9       72.98       75.01      1.06 o 
   0   3   9        0.91        0.69      0.33 o 
   1   3   9       20.59       19.69      1.61 o 
   2   3   9        0.84       -0.45      0.65 o 
   3   3   9       33.85       35.40      1.22 o 
   4   3   9        3.06        2.13      0.86 o 
  -7   4   9      219.10      252.95      6.18 o 
  -6   4   9       14.56       14.01      1.08 o 
  -5   4   9        2.40        2.59      0.76 o 
  -4   4   9        0.58        1.54      0.43 o 
  -3   4   9        1.12        0.56      0.44 o 
  -2   4   9       51.17       50.52      1.18 o 
  -1   4   9      494.95      480.07      3.66 o 
   0   4   9        5.11        4.20      0.58 o 
   1   4   9        3.03        2.79      0.73 o 
   2   4   9       35.38       35.24      1.57 o 
   3   4   9       14.74       14.02      1.11 o 
   4   4   9        1.71       -0.35      1.26 o 
  -6   5   9       76.97       90.32      3.41 o 
  -5   5   9        3.17        2.25      1.28 o 
  -4   5   9       22.93       28.67      1.00 o 
  -3   5   9       25.25       23.18      0.98 o 
  -2   5   9       15.79       15.98      1.07 o 
  -1   5   9        9.06       10.49      0.57 o 
   0   5   9      113.95      115.27      1.82 o 
   1   5   9        1.27       -0.70      0.70 o 
   2   5   9        0.76        0.43      0.59 o 
   3   5   9        0.00       -0.47      0.58 o 
  -6   6   9      147.07      177.05      4.73 o 
  -5   6   9       19.43       22.97      2.00 o 
  -4   6   9        2.88        1.93      0.55 o 
  -3   6   9        0.91        0.84      0.52 o 
  -2   6   9        6.57        6.40      1.09 o 
  -1   6   9       16.76       15.91      1.17 o 
   0   6   9      232.98      234.35      3.37 o 
   1   6   9        0.04        0.13      0.62 o 
   2   6   9        0.90        0.83      0.67 o 
  -5   7   9       62.15       71.14      3.15 o 
  -4   7   9       13.31       13.70      1.64 o 
  -3   7   9        3.35        3.96      0.63 o 
  -2   7   9       12.26       11.82      0.78 o 
  -1   7   9        3.42        3.03      1.13 o 
   0   7   9        0.00       -0.35      0.72 o 
   1   7   9       66.52       69.85      1.73 o 
  -4   8   9       10.75       11.53      1.68 o 
  -3   8   9        0.72        0.51      0.70 o 
  -2   8   9        0.40       -0.31      0.98 o 
  -1   8   9        5.64        5.79      1.36 o 
   0   8   9        1.98        2.21      0.90 o 
  -1 -13  10        9.69        7.77      0.74 o 
   0 -13  10       17.55       15.26      1.90 o 
   1 -13  10        2.56        2.28      0.75 o 
   2 -13  10       30.73       29.48      2.20 o 
   3 -13  10        0.07       -0.32      0.51 o 
  -3 -12  10        2.15        2.62      1.26 o 
  -2 -12  10       15.00       13.87      0.82 o 
  -1 -12  10       19.61       18.63      0.89 o 
   0 -12  10        1.69        1.08      0.65 o 
   1 -12  10        9.21        7.35      0.76 o 
   2 -12  10        4.58        4.48      0.59 o 
   3 -12  10      109.00      119.04      2.23 o 
   4 -12  10      118.52      122.49      2.19 o 
  -3 -11  10       12.38       11.96      0.73 o 
  -2 -11  10       13.44       12.65      0.66 o 
  -1 -11  10      103.16      103.23      1.63 o 
   0 -11  10       13.15       12.18      0.88 o 
   1 -11  10       20.29       19.11      1.86 o 
   2 -11  10        2.22        2.33      0.52 o 
   3 -11  10       58.59       59.00      1.24 o 
   4 -11  10        2.14        2.24      0.64 o 
  -4 -10  10        2.27        1.41      0.83 o 
  -3 -10  10      129.47      129.21      1.91 o 
  -2 -10  10       15.54       14.03      0.64 o 
  -1 -10  10       19.81       19.38      0.73 o 
   0 -10  10       57.29       50.21      1.33 o 
   1 -10  10        1.73        3.01      0.59 o 
   2 -10  10       21.38       19.53      0.98 o 
   3 -10  10        0.36        0.23      0.42 o 
   4 -10  10       98.12      107.06      1.86 o 
   5 -10  10      126.34      136.71      3.91 o 
  -5  -9  10        2.07        0.07      1.31 o 
  -4  -9  10       22.09       21.01      1.69 o 
  -3  -9  10      179.50      186.75      2.02 o 
  -2  -9  10       23.39       23.75      0.79 o 
  -1  -9  10       23.88       23.87      1.38 o 
   0  -9  10      290.24      282.31      3.38 o 
   1  -9  10       12.46        8.54      0.57 o 
   2  -9  10        6.81        6.47      0.53 o 
   3  -9  10        1.84        2.31      0.43 o 
   4  -9  10       76.84       80.14      1.57 o 
   5  -9  10        5.53        5.63      1.30 o 
  -5  -8  10        3.40        4.32      1.41 o 
  -4  -8  10      118.67      122.75      2.45 o 
  -3  -8  10        2.21        3.26      0.47 o 
  -2  -8  10      278.91      265.46      2.65 o 
  -1  -8  10       45.42       42.13      0.97 o 
   0  -8  10       11.60       12.15      0.72 o 
   1  -8  10       98.72       81.91      1.05 o 
   2  -8  10        1.83        3.94      0.53 o 
   3  -8  10       36.06       33.56      1.05 o 
   4  -8  10        2.71        2.72      0.55 o 
   5  -8  10       49.54       58.40      2.64 o 
   6  -8  10       81.03       93.75      4.33 o 
  -6  -7  10       26.73       24.06      2.18 o 
  -5  -7  10       70.27       68.63      2.35 o 
  -4  -7  10       10.19       10.11      0.65 o 
  -3  -7  10       48.79       48.96      1.04 o 
  -2  -7  10      485.14      471.46      4.11 o 
  -1  -7  10       30.11       28.96      0.84 o 
   0  -7  10       59.52       58.14      1.06 o 
   1  -7  10      525.05      498.11      3.38 o 
   2  -7  10        5.99        2.67      0.33 o 
   3  -7  10        2.62        3.86      0.51 o 
   4  -7  10        1.68        2.66      0.67 o 
   5  -7  10       57.09       63.11      2.67 o 
   6  -7  10        7.78        8.59      1.52 o 
  -6  -6  10       23.06       25.30      2.29 o 
  -5  -6  10      108.53      109.08      3.60 o 
  -4  -6  10        2.50        2.20      0.46 o 
  -3  -6  10      241.42      239.37      2.54 o 
  -2  -6  10        0.43        0.72      0.46 o 
  -1  -6  10      468.45      435.70      3.77 o 
   0  -6  10       59.13       53.72      1.20 o 
   1  -6  10        1.29        0.00      0.36 o 
   2  -6  10      103.64       83.01      1.17 o 
   3  -6  10        2.76        4.07      0.66 o 
   4  -6  10       36.25       35.58      1.37 o 
   5  -6  10        8.03        9.41      1.38 o 
   6  -6  10       12.38       11.79      1.56 o 
  -6  -5  10       23.10       16.05      1.92 o 
  -5  -5  10       57.56       55.23      1.76 o 
  -4  -5  10      109.61      104.31      1.64 o 
  -3  -5  10       19.71       22.14      1.16 o 
  -2  -5  10      119.51      120.94      1.68 o 
  -1  -5  10      819.88      723.80      5.60 o 
   0  -5  10       23.52       21.92      0.69 o 
   1  -5  10      135.91      135.43      1.27 o 
   2  -5  10      491.38      462.50      3.31 o 
   3  -5  10        0.64        0.04      0.63 o 
   4  -5  10       30.74       34.26      1.34 o 
   5  -5  10        0.97       -0.94      0.94 o 
   6  -5  10       21.77       21.36      1.86 o 
  -7  -4  10        0.05       -0.52      1.38 o 
  -6  -4  10        0.24        0.06      1.28 o 
  -5  -4  10       55.28       52.47      1.83 o 
  -4  -4  10      416.69      377.72      3.35 o 
  -3  -4  10        0.15        0.46      0.40 o 
  -2  -4  10      324.72      295.20      2.81 o 
  -1  -4  10        0.21       -0.03      0.40 o 
   0  -4  10      510.37      475.86      3.37 o 
   1  -4  10       29.40       25.50      0.81 o 
   2  -4  10       78.18       65.16      0.95 o 
   3  -4  10       67.76       55.64      1.49 o 
   4  -4  10        2.43        3.44      0.68 o 
   5  -4  10       19.62       19.98      1.68 o 
   6  -4  10        6.88        6.11      1.17 o 
  -7  -3  10       38.98       45.45      2.92 o 
  -6  -3  10        0.43       -0.40      1.16 o 
  -5  -3  10      122.45      110.25      2.14 o 
  -4  -3  10      110.03      113.64      2.13 o 
  -3  -3  10      129.42      114.63      1.56 o 
  -2  -3  10       14.39       13.09      1.34 o 
  -1  -3  10      197.53      194.65      2.73 o 
   0  -3  10      734.91      640.26      4.92 o 
   1  -3  10        6.51        5.64      0.50 o 
   2  -3  10      167.44      168.55      1.96 o 
   3  -3  10      213.55      211.21      2.87 o 
   4  -3  10        0.02       -0.02      0.51 o 
   5  -3  10       44.78       45.21      1.84 o 
   6  -3  10        0.31        0.71      1.22 o 
  -7  -2  10        5.82        7.20      1.48 o 
  -6  -2  10        1.14        1.01      1.09 o 
  -5  -2  10        3.45        3.57      0.72 o 
  -4  -2  10       99.05       88.85      1.33 o 
  -3  -2  10      968.52      852.93      6.42 o 
  -2  -2  10       14.51       17.11      0.84 o 
  -1  -2  10      265.92      237.15      1.84 o 
   0  -2  10        0.41        0.88      0.36 o 
   1  -2  10      319.87      304.03      2.80 o 
   2  -2  10        5.73        4.81      0.46 o 
   3  -2  10      223.92      214.80      2.42 o 
   4  -2  10       28.07       26.35      1.10 o 
   5  -2  10        0.51        2.18      0.86 o 
   6  -2  10        6.05        3.62      1.52 o 
  -7  -1  10       39.61       47.26      2.79 o 
  -6  -1  10       41.96       44.20      2.56 o 
  -5  -1  10        0.99       -0.05      0.57 o 
  -4  -1  10      311.34      263.75      4.78 o 
  -3  -1  10      155.52      159.79      5.46 o 
  -2  -1  10      110.23      101.74      1.28 o 
  -1  -1  10        4.48        3.21      0.28 o 
   0  -1  10      162.66      154.94      1.44 o 
   1  -1  10      339.60      313.92      2.48 o 
   2  -1  10        0.27       -0.20      0.35 o 
   3  -1  10      104.06      106.94      1.66 o 
   4  -1  10       41.77       43.97      1.29 o 
   5  -1  10        0.01       -0.80      0.80 o 
  -7   0  10       17.89       16.86      1.75 o 
  -6   0  10       30.46       36.08      2.34 o 
  -5   0  10        2.21        2.26      1.04 o 
  -4   0  10        8.27        9.62      0.64 o 
  -3   0  10      132.83      113.27      2.75 o 
  -2   0  10     1244.65     1113.47     32.11 o 
  -1   0  10       32.85       37.64      1.10 o 
   0   0  10      135.49      126.02      1.29 o 
   1   0  10        0.01       -0.35      0.35 o 
   2   0  10      133.33      128.69      1.52 o 
   3   0  10        1.59        1.54      0.74 o 
   4   0  10      250.91      263.09      2.95 o 
   5   0  10        7.61        5.48      0.97 o 
  -7   1  10        0.39       -0.28      1.08 o 
  -6   1  10       64.47       75.73      2.92 o 
  -5   1  10       20.23       20.35      1.86 o 
  -4   1  10        2.82        3.08      0.49 o 
  -3   1  10      363.45      305.49      3.55 o 
  -2   1  10      115.68      119.29      3.29 o 
  -1   1  10       53.44       50.54      0.97 o 
   0   1  10        2.63        1.82      0.35 o 
   1   1  10       81.29       80.24      1.14 o 
   2   1  10      104.97      102.80      1.58 o 
   3   1  10        6.07        4.71      0.81 o 
   4   1  10       34.07       34.01      1.59 o 
   5   1  10        2.41       -0.23      1.31 o 
  -7   2  10       39.73       43.84      3.84 o 
  -6   2  10       30.28       37.03      2.25 o 
  -5   2  10       73.19       81.51      2.82 o 
  -4   2  10        0.55        0.72      0.44 o 
  -3   2  10        2.57        3.70      0.62 o 
  -2   2  10      137.01      123.16      2.14 o 
  -1   2  10      888.04      837.94      5.43 o 
   0   2  10       18.79       19.29      0.88 o 
   1   2  10       48.20       49.13      1.24 o 
   2   2  10        0.43        0.34      0.67 o 
   3   2  10       42.57       40.41      1.69 o 
   4   2  10        2.50        2.34      0.86 o 
  -6   3  10        0.01       -0.69      0.74 o 
  -5   3  10       60.60       74.69      2.00 o 
  -4   3  10        2.37        2.69      0.66 o 
  -3   3  10        4.08        4.49      0.55 o 
  -2   3  10      191.38      169.44      2.07 o 
  -1   3  10       25.80       27.07      0.78 o 
   0   3  10       12.03       11.74      1.21 o 
   1   3  10        3.65        3.11      0.59 o 
   2   3  10       35.82       42.12      1.64 o 
   3   3  10       29.35       27.84      1.21 o 
   4   3  10        6.79        6.55      1.03 o 
  -6   4  10       29.28       32.03      1.92 o 
  -5   4  10       38.03       40.24      1.61 o 
  -4   4  10       93.59       98.24      1.60 o 
  -3   4  10        0.35       -0.44      0.44 o 
  -2   4  10        1.99        1.45      0.50 o 
  -1   4  10      120.65      116.45      1.82 o 
   0   4  10      400.36      396.42      3.87 o 
   1   4  10        2.93        2.74      0.77 o 
   2   4  10       11.62       11.78      1.10 o 
   3   4  10        0.50        0.77      0.61 o 
  -6   5  10       49.96       53.02      3.08 o 
  -5   5  10        2.47        3.35      0.83 o 
  -4   5  10       32.51       37.84      1.14 o 
  -3   5  10        0.06       -0.46      0.48 o 
  -2   5  10        2.97        2.08      0.54 o 
  -1   5  10       49.98       51.24      2.70 o 
   0   5  10        1.01        0.75      0.82 o 
   1   5  10        1.00        0.05      0.77 o 
   2   5  10        2.99        2.09      0.67 o 
   3   5  10       14.46       12.97      1.91 o 
  -5   6  10        6.92        9.01      1.56 o 
  -4   6  10       34.66       40.98      1.71 o 
  -3   6  10       66.31       70.33      1.51 o 
  -2   6  10        2.28        2.38      0.72 o 
  -1   6  10       12.40       13.49      1.10 o 
   0   6  10       87.63       86.91      2.10 o 
   1   6  10      124.72      129.56      2.69 o 
   2   6  10        0.00       -0.01      0.67 o 
  -4   7  10        6.41        5.91      1.43 o 
  -3   7  10        9.88        9.77      0.96 o 
  -2   7  10        0.26       -0.23      0.66 o 
  -1   7  10        1.36        1.32      1.10 o 
   0   7  10        7.97        7.77      1.43 o 
  -1 -13  11        5.15        5.06      0.81 o 
   0 -13  11       22.30       20.66      1.11 o 
   1 -13  11        0.23       -0.54      0.54 o 
   2 -13  11       40.61       45.64      1.30 o 
  -2 -12  11       18.37       18.40      0.89 o 
  -1 -12  11        0.46        0.13      0.69 o 
   0 -12  11        8.45        6.08      0.74 o 
   1 -12  11       20.15       21.17      0.97 o 
   2 -12  11       49.64       53.13      1.37 o 
   3 -12  11        3.19        2.90      0.56 o 
  -3 -11  11        0.27        0.10      0.60 o 
  -2 -11  11       22.47       21.19      1.56 o 
  -1 -11  11        2.74        4.16      0.70 o 
   0 -11  11        3.23        3.10      0.65 o 
   1 -11  11       27.23       25.80      1.04 o 
   2 -11  11        0.00        0.32      0.47 o 
   3 -11  11       41.68       45.53      1.16 o 
   4 -11  11       59.80       61.54      1.77 o 
  -4 -10  11       64.55       62.71      2.11 o 
  -3 -10  11        2.74        2.25      0.61 o 
  -2 -10  11        0.47        0.55      0.47 o 
  -1 -10  11       35.81       36.38      1.63 o 
   0 -10  11        6.90        6.63      0.70 o 
   1 -10  11       31.37       27.29      0.97 o 
   2 -10  11       50.95       55.55      1.52 o 
   3 -10  11      122.87      136.52      1.74 o 
   4 -10  11       11.94       11.54      0.90 o 
   5 -10  11       16.01       15.58      1.90 o 
  -5  -9  11        1.69        2.10      1.39 o 
  -4  -9  11        2.78        1.94      0.84 o 
  -3  -9  11        0.98        0.84      0.70 o 
  -2  -9  11        1.72        2.87      0.58 o 
  -1  -9  11       53.58       53.15      1.25 o 
   0  -9  11        2.96        3.83      0.47 o 
   1  -9  11        0.01        0.05      0.41 o 
   2  -9  11       19.90       20.22      0.84 o 
   3  -9  11        0.30        0.58      0.51 o 
   4  -9  11       30.79       33.06      1.50 o 
   5  -9  11       60.06       66.75      2.84 o 
  -5  -8  11        0.67        1.21      1.32 o 
  -4  -8  11       28.27       29.05      1.61 o 
  -3  -8  11      175.93      176.76      2.40 o 
  -2  -8  11        1.41        0.54      0.51 o 
  -1  -8  11        0.54        0.43      0.42 o 
   0  -8  11       54.62       45.88      0.99 o 
   1  -8  11       37.28       30.90      0.76 o 
   2  -8  11       60.14       56.45      1.08 o 
   3  -8  11       58.72       61.64      1.51 o 
   4  -8  11      174.38      197.60      3.10 o 
   5  -8  11       21.75       27.18      2.16 o 
  -6  -7  11        4.13        3.44      1.47 o 
  -5  -7  11       11.30       11.85      1.76 o 
  -4  -7  11        6.44        6.29      0.59 o 
  -3  -7  11       72.79       73.24      1.43 o 
  -2  -7  11        1.01        0.66      0.49 o 
  -1  -7  11        8.22       10.09      0.94 o 
   0  -7  11       57.64       54.89      1.02 o 
   1  -7  11        3.51        6.59      0.42 o 
   2  -7  11        5.83        3.92      0.37 o 
   3  -7  11        8.61        7.64      0.60 o 
   4  -7  11        3.00        4.17      0.77 o 
   5  -7  11       19.42       17.57      1.73 o 
  -6  -6  11        0.01       -1.27      1.27 o 
  -5  -6  11        0.83       -0.05      0.75 o 
  -4  -6  11        0.33        0.14      0.43 o 
  -3  -6  11       60.99       57.41      1.29 o 
  -2  -6  11      376.51      355.49      3.36 o 
  -1  -6  11        0.06       -0.31      0.44 o 
   0  -6  11       17.80       17.72      0.62 o 
   1  -6  11       55.29       41.27      0.78 o 
   2  -6  11       89.38       76.06      1.11 o 
   3  -6  11       57.17       56.67      1.62 o 
   4  -6  11       33.60       35.95      1.46 o 
   5  -6  11      143.16      165.96      4.22 o 
  -6  -5  11        5.10        3.46      1.34 o 
  -5  -5  11        4.78        7.43      0.89 o 
  -4  -5  11       35.49       35.81      1.02 o 
  -3  -5  11       32.46       32.73      1.04 o 
  -2  -5  11      395.65      381.42      4.38 o 
  -1  -5  11        0.22       -0.42      0.42 o 
   0  -5  11        9.65       10.57      0.63 o 
   1  -5  11       20.55       20.11      0.83 o 
   2  -5  11        7.16       11.58      0.72 o 
   3  -5  11       10.89        9.10      0.95 o 
   4  -5  11        1.46        1.04      1.04 o 
   5  -5  11        5.69        6.30      1.31 o 
  -6  -4  11        0.39       -1.08      1.08 o 
  -5  -4  11        0.00       -0.44      0.88 o 
  -4  -4  11        0.02       -0.18      0.39 o 
  -3  -4  11        0.04        0.24      0.44 o 
  -2  -4  11      104.80       85.67      1.45 o 
  -1  -4  11      577.69      543.55      3.82 o 
   0  -4  11        1.74        1.73      0.37 o 
   1  -4  11       61.71       61.78      1.18 o 
   2  -4  11       31.81       24.63      0.89 o 
   3  -4  11      105.16       93.55      1.91 o 
   4  -4  11       30.02       26.65      1.33 o 
   5  -4  11       10.14       10.35      1.08 o 
  -6  -3  11        2.17        1.02      1.32 o 
  -5  -3  11       14.46       12.97      1.14 o 
  -4  -3  11        3.91        7.33      0.55 o 
  -3  -3  11       59.48       60.55      1.23 o 
  -2  -3  11      122.23      123.24      1.74 o 
  -1  -3  11      919.44      843.59      5.92 o 
   0  -3  11       14.47       10.01      0.58 o 
   1  -3  11        0.32        0.31      0.40 o 
   2  -3  11        1.28        2.01      0.46 o 
   3  -3  11       11.44       13.45      0.92 o 
   4  -3  11        6.83        5.19      0.67 o 
   5  -3  11        0.14        0.49      0.81 o 
  -7  -2  11       19.32       19.30      2.03 o 
  -6  -2  11       13.01       14.11      1.76 o 
  -5  -2  11        0.93       -0.15      0.88 o 
  -4  -2  11        2.24        0.90      0.40 o 
  -3  -2  11       13.82       11.09      0.64 o 
  -2  -2  11        0.00        0.06      0.53 o 
  -1  -2  11      109.27       85.85      1.03 o 
   0  -2  11      537.77      522.78      3.61 o 
   1  -2  11        1.35        1.15      0.37 o 
   2  -2  11       64.64       67.11      1.13 o 
   3  -2  11        7.28        5.99      0.63 o 
   4  -2  11       72.88       66.48      1.52 o 
   5  -2  11       10.60       10.93      1.27 o 
  -7  -1  11        3.75        5.84      1.47 o 
  -6  -1  11       15.70       14.49      1.74 o 
  -5  -1  11        0.01        0.22      1.07 o 
  -4  -1  11       14.95       14.27      0.81 o 
  -3  -1  11        1.01        1.86      0.83 o 
  -2  -1  11       36.59       39.46      1.33 o 
  -1  -1  11      226.53      220.60      2.17 o 
   0  -1  11     1007.94      947.19      6.25 o 
   1  -1  11       44.18       38.20      0.86 o 
   2  -1  11        6.19        5.84      0.51 o 
   3  -1  11        0.00        0.00      0.50 o 
   4  -1  11        7.55        8.21      1.10 o 
   5  -1  11        2.55        1.27      0.85 o 
  -7   0  11        3.21        5.75      1.45 o 
  -6   0  11       10.94       11.50      1.62 o 
  -5   0  11       13.02       16.99      1.68 o 
  -4   0  11        6.04        4.63      0.56 o 
  -3   0  11       18.41       11.23      0.94 o 
  -2   0  11       86.31       80.40      1.78 o 
  -1   0  11        0.08       -0.53      0.53 o 
   0   0  11       56.53       47.70      1.08 o 
   1   0  11      307.11      299.50      2.66 o 
   2   0  11        0.41        0.51      0.41 o 
   3   0  11       24.86       24.15      1.10 o 
   4   0  11        0.08        0.32      0.59 o 
   5   0  11       34.35       32.04      2.69 o 
  -6   1  11        4.07        2.11      1.21 o 
  -5   1  11       28.59       32.06      2.18 o 
  -4   1  11       10.04        6.60      0.92 o 
  -3   1  11        0.72        0.89      0.54 o 
  -2   1  11        0.64        0.05      0.55 o 
  -1   1  11        3.51        4.88      0.71 o 
   0   1  11      204.92      201.89      2.29 o 
   1   1  11      619.70      627.38      5.26 o 
   2   1  11       44.36       41.59      1.55 o 
   3   1  11       14.71       13.72      2.12 o 
   4   1  11        0.13        0.26      0.82 o 
  -6   2  11        7.68        8.00      1.40 o 
  -5   2  11        0.43        0.75      1.02 o 
  -4   2  11        5.35        6.76      0.67 o 
  -3   2  11        8.74        7.69      0.75 o 
  -2   2  11       42.94       32.52      1.39 o 
  -1   2  11      169.93      163.01      2.02 o 
   0   2  11        1.53        1.54      0.49 o 
   1   2  11       13.34       10.17      0.73 o 
   2   2  11      130.29      132.78      2.50 o 
   3   2  11        0.23        1.03      0.81 o 
   4   2  11        3.07        3.31      0.95 o 
  -6   3  11       13.32       14.67      1.20 o 
  -5   3  11        0.79        0.55      0.78 o 
  -4   3  11       29.02       29.69      1.04 o 
  -3   3  11       30.93       26.27      1.03 o 
  -2   3  11       10.47        8.80      0.66 o 
  -1   3  11        5.41        4.34      0.77 o 
   0   3  11        2.00        0.98      0.53 o 
   1   3  11      115.25      119.49      1.97 o 
   2   3  11      260.93      269.01      3.80 o 
   3   3  11       21.08       20.34      1.07 o 
  -6   4  11       78.66       83.78      3.42 o 
  -5   4  11       12.16       14.44      1.15 o 
  -4   4  11        5.49        7.18      0.64 o 
  -3   4  11        0.85        0.87      0.69 o 
  -2   4  11        7.77        6.58      0.64 o 
  -1   4  11       45.93       40.38      1.61 o 
   0   4  11      157.30      161.15      2.41 o 
   1   4  11        4.01        3.91      0.84 o 
   2   4  11        0.72        0.28      0.83 o 
   3   4  11       46.46       50.04      3.44 o 
  -5   5  11        6.55       10.02      1.60 o 
  -4   5  11        0.38        0.02      0.73 o 
  -3   5  11       14.30       14.20      0.83 o 
  -2   5  11       28.47       26.50      1.53 o 
  -1   5  11       23.75       20.54      3.14 o 
   0   5  11        9.01        6.91      1.33 o 
   1   5  11        6.77        7.21      0.99 o 
   2   5  11       49.88       55.98      2.22 o 
  -4   6  11       12.31       14.28      1.69 o 
  -3   6  11       17.85       20.89      2.28 o 
  -2   6  11        0.15       -0.41      0.66 o 
  -1   6  11        7.66        6.45      0.96 o 
   0   6  11       26.82       20.16      1.84 o 
   1   6  11       81.50       88.27      2.45 o 
  -2   7  11        2.83        1.21      0.79 o 
  -1   7  11       12.67       11.69      1.57 o 
   0 -13  12       19.30       20.10      2.38 o 
   1 -13  12       32.66       35.07      1.39 o 
  -2 -12  12        5.93        6.60      1.61 o 
  -1 -12  12        0.79        0.23      0.65 o 
   0 -12  12        0.36       -0.01      0.63 o 
   1 -12  12        0.00        0.02      0.51 o 
   2 -12  12        5.73        5.09      0.75 o 
   3 -12  12        4.94        6.51      0.67 o 
  -3 -11  12        5.44        5.16      0.84 o 
  -2 -11  12        0.11       -0.12      0.73 o 
  -1 -11  12        7.28        8.16      0.79 o 
   0 -11  12        8.71        8.54      1.03 o 
   1 -11  12       58.29       61.57      1.32 o 
   2 -11  12       42.81       43.19      1.17 o 
   3 -11  12        1.80        1.75      0.51 o 
   4 -11  12       21.86       23.89      1.57 o 
  -4 -10  12       12.68       11.60      1.16 o 
  -3 -10  12        5.99        5.81      0.71 o 
  -2 -10  12        1.69        0.89      0.58 o 
  -1 -10  12        6.24        6.77      0.80 o 
   0 -10  12        3.37        3.36      0.79 o 
   1 -10  12        0.26        0.39      0.46 o 
   2 -10  12        9.06        8.90      0.63 o 
   3 -10  12        7.42        7.17      0.73 o 
   4 -10  12        8.27       10.70      1.46 o 
  -4  -9  12       18.74       18.50      1.27 o 
  -3  -9  12        0.06       -0.17      0.54 o 
  -2  -9  12        0.44       -0.04      0.51 o 
  -1  -9  12        3.08        2.18      0.49 o 
   0  -9  12       14.51       13.60      0.65 o 
   1  -9  12       16.70       15.79      0.71 o 
   2  -9  12      100.24      102.05      1.48 o 
   3  -9  12       29.76       30.03      1.14 o 
   4  -9  12        0.23        0.25      0.69 o 
  -5  -8  12        0.16       -0.99      1.09 o 
  -4  -8  12        3.30        2.26      0.81 o 
  -3  -8  12       32.61       31.12      1.19 o 
  -2  -8  12       27.75       26.36      1.50 o 
  -1  -8  12        5.34        4.10      0.58 o 
   0  -8  12        3.71        4.23      0.43 o 
   1  -8  12        2.63        4.60      0.41 o 
   2  -8  12        0.89        0.39      0.40 o 
   3  -8  12       52.41       53.57      2.72 o 
   4  -8  12        4.68        4.38      0.81 o 
   5  -8  12       12.35       14.72      1.65 o 
  -5  -7  12        2.15        1.38      0.87 o 
  -4  -7  12       10.62        9.70      1.00 o 
  -3  -7  12       44.47       43.60      1.26 o 
  -2  -7  12        0.18       -0.13      0.48 o 
  -1  -7  12        7.25        5.81      0.61 o 
   0  -7  12       23.53       16.70      1.32 o 
   1  -7  12       27.36       26.33      0.73 o 
   2  -7  12       20.32       19.55      0.75 o 
   3  -7  12       85.55       87.09      2.26 o 
   4  -7  12        9.64       10.04      0.95 o 
   5  -7  12        0.56        0.94      1.13 o 
  -6  -6  12        0.40       -1.09      1.17 o 
  -5  -6  12        0.82        0.35      0.75 o 
  -4  -6  12        0.07       -0.44      0.44 o 
  -3  -6  12        6.22        4.60      0.58 o 
  -2  -6  12       52.49       42.68      1.24 o 
  -1  -6  12       63.48       56.34      1.53 o 
   0  -6  12       13.46       10.63      0.57 o 
   1  -6  12        1.95        1.71      0.40 o 
   2  -6  12        0.60        0.92      0.38 o 
   3  -6  12        4.81        4.21      0.72 o 
   4  -6  12      104.18      105.82      2.23 o 
   5  -6  12        0.88        0.44      1.07 o 
  -6  -5  12        1.09       -1.26      1.26 o 
  -5  -5  12       13.63       12.90      1.07 o 
  -4  -5  12        0.04        0.23      0.71 o 
  -3  -5  12        5.30        4.21      0.57 o 
  -2  -5  12       62.82       58.01      1.28 o 
  -1  -5  12        0.05        0.21      0.40 o 
   0  -5  12       28.94       24.05      0.93 o 
   1  -5  12       63.82       52.76      1.16 o 
   2  -5  12       37.59       36.84      1.06 o 
   3  -5  12        9.47       12.18      0.94 o 
   4  -5  12       32.19       32.09      1.48 o 
   5  -5  12        1.62        1.55      1.12 o 
  -6  -4  12       25.89       24.83      2.21 o 
  -5  -4  12        5.37        4.24      1.42 o 
  -4  -4  12        4.23        5.16      0.55 o 
  -3  -4  12        0.00        0.23      0.47 o 
  -2  -4  12        5.27        3.29      0.56 o 
  -1  -4  12       48.10       31.77      0.81 o 
   0  -4  12       62.55       54.70      1.14 o 
   1  -4  12       25.16       20.71      0.88 o 
   2  -4  12        1.52        1.00      0.47 o 
   3  -4  12        0.42        0.47      0.61 o 
   4  -4  12       11.23        9.38      0.78 o 
   5  -4  12      102.24      107.94      2.51 o 
  -6  -3  12        0.62        0.14      1.22 o 
  -5  -3  12        6.06        6.71      0.88 o 
  -4  -3  12       11.37       10.93      0.81 o 
  -3  -3  12        0.09       -0.31      0.45 o 
  -2  -3  12        2.33        2.08      0.52 o 
  -1  -3  12       32.06       32.48      1.20 o 
   0  -3  12        0.43       -0.38      0.38 o 
   1  -3  12       28.57       26.05      0.92 o 
   2  -3  12       66.33       60.73      1.11 o 
   3  -3  12       31.90       31.13      1.14 o 
   4  -3  12        0.57        0.18      0.65 o 
   5  -3  12        3.55        2.62      0.92 o 
  -6  -2  12        4.26        3.51      1.36 o 
  -5  -2  12       28.63       29.81      2.37 o 
  -4  -2  12       25.62       23.97      1.08 o 
  -3  -2  12        6.69        7.68      0.94 o 
  -2  -2  12        0.25        1.09      0.60 o 
  -1  -2  12        0.41       -0.56      0.56 o 
   0  -2  12       24.29       16.97      0.80 o 
   1  -2  12       20.98       18.04      0.70 o 
   2  -2  12       34.04       29.62      0.89 o 
   3  -2  12        1.22        0.50      0.53 o 
   4  -2  12        1.53        2.22      0.61 o 
   5  -2  12       12.13       13.53      3.25 o 
  -6  -1  12       15.97       17.34      1.91 o 
  -5  -1  12       14.56       14.55      1.66 o 
  -4  -1  12       10.90       11.89      0.96 o 
  -3  -1  12        3.10        2.04      0.59 o 
  -2  -1  12        1.82        2.94      0.73 o 
  -1  -1  12       34.05       35.22      1.44 o 
   0  -1  12        0.06        0.98      0.43 o 
   1  -1  12        3.13        1.21      0.39 o 
   2  -1  12       14.80       14.06      0.67 o 
   3  -1  12       29.75       29.18      1.26 o 
   4  -1  12       17.63       19.25      1.03 o 
  -6   0  12       71.73       82.16      3.26 o 
  -5   0  12        0.57        1.60      1.14 o 
  -4   0  12       21.55       23.43      1.08 o 
  -3   0  12       49.12       45.43      1.45 o 
  -2   0  12        4.75        5.56      0.73 o 
  -1   0  12        0.35       -0.53      0.62 o 
   0   0  12        2.17        3.72      0.54 o 
   1   0  12        6.44        5.61      0.63 o 
   2   0  12        0.86        0.62      0.55 o 
   3   0  12       30.81       29.85      1.18 o 
   4   0  12        0.57        0.82      0.81 o 
  -6   1  12       17.99       18.03      1.87 o 
  -5   1  12       43.10       43.32      2.47 o 
  -4   1  12       49.76       51.35      1.45 o 
  -3   1  12        8.05       10.34      0.82 o 
  -2   1  12        0.27        0.08      0.57 o 
  -1   1  12       12.15       11.77      1.96 o 
   0   1  12       51.48       50.53      2.41 o 
   1   1  12       33.23       31.60      1.16 o 
   2   1  12        4.99        4.73      0.86 o 
   3   1  12        7.44        6.58      0.95 o 
   4   1  12        6.67        8.83      1.21 o 
  -6   2  12       11.19       12.82      2.24 o 
  -5   2  12       70.46       79.21      3.05 o 
  -4   2  12        1.59        1.52      0.84 o 
  -3   2  12       12.04       12.48      0.94 o 
  -2   2  12       36.80       35.08      1.13 o 
  -1   2  12        3.16        3.04      0.96 o 
   0   2  12        0.04       -0.11      0.66 o 
   1   2  12        8.35        8.10      0.74 o 
   2   2  12        0.49        0.33      0.78 o 
   3   2  12        0.81        0.74      1.67 o 
  -5   3  12       15.92       13.56      1.71 o 
  -4   3  12       46.50       49.88      1.86 o 
  -3   3  12       59.53       60.01      1.41 o 
  -2   3  12        2.46        3.49      0.59 o 
  -1   3  12        0.06       -0.45      0.65 o 
   0   3  12       14.40       12.33      2.05 o 
   1   3  12       32.51       34.11      2.06 o 
   2   3  12       59.56       57.90      5.07 o 
  -5   4  12        5.43        6.34      1.01 o 
  -4   4  12       38.25       43.48      1.71 o 
  -3   4  12        6.28        5.70      0.82 o 
  -2   4  12        6.03        5.16      0.83 o 
  -1   4  12        8.76        7.92      0.96 o 
   0   4  12        4.23        5.03      1.22 o 
   1   4  12        0.01        0.69      1.13 o 
   2   4  12       11.57       10.40      1.15 o 
  -4   5  12        9.37       10.55      1.28 o 
  -3   5  12       25.52       27.58      1.29 o 
  -2   5  12       29.86       29.23      1.54 o 
  -1   5  12        0.48        1.30      0.88 o 
   0   5  12        0.11       -1.01      1.01 o 
   1   5  12        6.48        5.94      1.43 o 
  -3   6  12        9.23        9.36      0.97 o 
  -2   6  12        5.95        3.70      0.84 o 
  -1   6  12        3.04        0.69      1.13 o 
  -1 -12  13        0.00       -0.59      0.65 o 
   0 -12  13        4.24        3.47      0.72 o 
   1 -12  13        0.88        0.43      0.52 o 
   2 -12  13        0.03       -0.06      0.50 o 
  -2 -11  13        0.84        0.40      0.76 o 
  -1 -11  13       12.75       13.41      0.91 o 
   0 -11  13       27.42       24.68      1.24 o 
   1 -11  13        0.07        0.43      0.49 o 
   2 -11  13       33.43       36.16      1.12 o 
   3 -11  13        2.21        1.63      1.11 o 
  -3 -10  13        0.06       -0.58      0.58 o 
  -2 -10  13        4.73        4.20      0.67 o 
  -1 -10  13        3.50        3.18      0.67 o 
   0 -10  13        3.56        3.48      0.54 o 
   1 -10  13       13.19       12.18      0.71 o 
   2 -10  13        0.77        0.23      0.45 o 
   3 -10  13        0.73        0.38      0.72 o 
   4 -10  13       17.51       17.89      1.26 o 
  -4  -9  13        0.03       -1.09      1.13 o 
  -3  -9  13        4.04        3.25      0.63 o 
  -2  -9  13       48.10       45.86      1.36 o 
  -1  -9  13        2.75        1.76      0.58 o 
   0  -9  13       23.14       24.03      0.81 o 
   1  -9  13        5.51        5.74      0.56 o 
   2  -9  13        0.14        0.09      0.42 o 
   3  -9  13       31.48       34.67      1.55 o 
   4  -9  13        1.22        0.91      0.75 o 
  -5  -8  13        3.45        2.70      1.04 o 
  -4  -8  13        4.51        4.45      0.92 o 
  -3  -8  13        8.35        7.42      0.71 o 
  -2  -8  13        0.43       -0.34      0.53 o 
  -1  -8  13        7.92        7.34      0.67 o 
   0  -8  13       13.24       13.73      0.67 o 
   1  -8  13       19.45       19.89      0.72 o 
   2  -8  13       19.30       19.83      1.47 o 
   3  -8  13        0.03        0.01      0.67 o 
   4  -8  13        2.41        2.95      0.86 o 
  -5  -7  13       18.46       17.84      1.26 o 
  -4  -7  13        0.29        0.21      0.74 o 
  -3  -7  13        0.13       -0.41      0.51 o 
  -2  -7  13        1.34        0.43      0.54 o 
  -1  -7  13       90.12       88.16      1.99 o 
   0  -7  13        5.20        3.55      0.71 o 
   1  -7  13       18.60       21.01      0.87 o 
   2  -7  13        2.05        2.32      0.51 o 
   3  -7  13        0.27        0.92      0.66 o 
   4  -7  13       22.04       25.85      1.46 o 
  -5  -6  13        4.62        4.55      0.92 o 
  -4  -6  13        4.61        3.72      0.73 o 
  -3  -6  13        8.51        8.96      0.71 o 
  -2  -6  13       36.90       28.56      1.16 o 
  -1  -6  13        2.38        3.52      0.47 o 
   0  -6  13        9.05        7.90      0.55 o 
   1  -6  13       12.11       10.91      0.99 o 
   2  -6  13       33.62       37.37      1.12 o 
   3  -6  13       13.82       16.67      2.57 o 
   4  -6  13        1.17        2.26      1.28 o 
  -6  -5  13        5.98        6.38      1.83 o 
  -5  -5  13        0.00       -0.34      0.71 o 
  -4  -5  13       46.32       48.90      1.25 o 
  -3  -5  13        7.79        6.78      0.66 o 
  -2  -5  13        0.01       -0.14      0.51 o 
  -1  -5  13        2.46        1.96      0.42 o 
   0  -5  13       76.27       76.91      1.39 o 
   1  -5  13        4.50        4.16      0.55 o 
   2  -5  13        6.70        6.99      0.64 o 
   3  -5  13       11.41       11.19      0.95 o 
   4  -5  13        2.55        2.20      0.75 o 
  -6  -4  13       32.34       34.53      2.80 o 
  -5  -4  13        4.55        4.94      0.91 o 
  -4  -4  13        0.72        1.13      0.47 o 
  -3  -4  13        1.62        1.63      0.55 o 
  -2  -4  13        8.01        9.44      0.84 o 
  -1  -4  13       92.46       74.44      1.31 o 
   0  -4  13        8.18        9.25      1.08 o 
   1  -4  13        8.58        7.10      0.60 o 
   2  -4  13        1.95        2.18      0.57 o 
   3  -4  13       24.97       27.57      1.28 o 
   4  -4  13        5.06        6.18      0.73 o 
  -6  -3  13        4.15        6.67      1.58 o 
  -5  -3  13        0.83        1.75      0.79 o 
  -4  -3  13       10.33        8.27      0.63 o 
  -3  -3  13       57.26       58.55      1.64 o 
  -2  -3  13       32.63       32.02      1.35 o 
  -1  -3  13        0.38        1.92      0.66 o 
   0  -3  13       16.60       13.93      0.66 o 
   1  -3  13       17.65       18.42      1.02 o 
   2  -3  13        2.04        1.23      0.45 o 
   3  -3  13        1.69        1.92      0.60 o 
   4  -3  13        9.25       10.36      0.99 o 
  -6  -2  13       34.80       37.78      2.77 o 
  -5  -2  13       40.90       41.79      2.67 o 
  -4  -2  13        9.91        9.83      0.85 o 
  -3  -2  13        1.72        1.54      0.64 o 
  -2  -2  13        0.06       -0.59      0.59 o 
  -1  -2  13        2.34        2.77      0.71 o 
   0  -2  13      115.60       99.09      2.09 o 
   1  -2  13       13.53       13.34      0.76 o 
   2  -2  13        7.01        7.66      0.58 o 
   3  -2  13        0.38        0.01      0.56 o 
   4  -2  13        9.38       10.46      1.00 o 
  -6  -1  13        8.05        7.03      1.53 o 
  -5  -1  13        0.88        1.45      1.22 o 
  -4  -1  13        0.68        0.45      0.54 o 
  -3  -1  13       35.89       36.96      1.42 o 
  -2  -1  13       28.96       30.74      1.40 o 
  -1  -1  13       49.98       48.22      2.52 o 
   0  -1  13        0.82        2.19      1.04 o 
   1  -1  13       20.32       17.19      0.87 o 
   2  -1  13        0.17       -0.41      0.53 o 
   3  -1  13        0.56        1.65      0.75 o 
   4  -1  13        0.81        0.26      0.73 o 
  -6   0  13       11.02       11.25      1.65 o 
  -5   0  13       53.70       58.72      2.86 o 
  -4   0  13       28.86       29.91      1.25 o 
  -3   0  13        8.52        8.75      0.85 o 
  -2   0  13       10.02        9.60      0.87 o 
  -1   0  13        1.42        1.37      0.70 o 
   0   0  13        0.00       -0.62      0.62 o 
   1   0  13       72.26       64.12      1.43 o 
   2   0  13        9.97        9.64      1.27 o 
   3   0  13        4.91        4.51      0.92 o 
  -5   1  13        0.66        1.17      1.21 o 
  -4   1  13        0.11        0.60      0.55 o 
  -3   1  13        4.51        4.65      0.75 o 
  -2   1  13       32.35       34.23      2.16 o 
  -1   1  13        3.90        3.58      0.87 o 
   0   1  13       29.69       26.17      1.45 o 
   1   1  13        0.65        1.05      0.75 o 
   2   1  13       12.32       11.05      1.05 o 
   3   1  13        5.91        4.16      0.92 o 
  -5   2  13       13.53       15.76      2.25 o 
  -4   2  13       49.11       52.67      1.52 o 
  -3   2  13        7.85        8.81      0.73 o 
  -2   2  13        1.68        1.82      0.72 o 
  -1   2  13       12.72       11.96      1.42 o 
   0   2  13        1.10        0.52      0.96 o 
   1   2  13        0.65        0.77      0.81 o 
   2   2  13       22.82       19.53      1.30 o 
  -5   3  13        0.05       -0.78      0.78 o 
  -4   3  13        7.84        8.33      1.38 o 
  -3   3  13        0.17       -0.54      0.54 o 
  -2   3  13        7.74        8.02      0.93 o 
  -1   3  13        9.30        8.25      1.38 o 
   0   3  13        0.02       -0.01      0.71 o 
   1   3  13        6.05        5.51      1.39 o 
   2   3  13        0.78       -0.74      1.15 o 
  -4   4  13       13.65       14.22      1.17 o 
  -3   4  13       25.18       26.65      1.49 o 
  -2   4  13        0.08        1.01      0.74 o 
  -1   4  13        0.11       -0.61      0.73 o 
   0   4  13        7.19        8.29      1.91 o 
   1   4  13        0.09       -1.09      1.09 o 
  -2   5  13        0.31       -0.25      0.74 o 
  -1   5  13        7.41        5.07      1.17 o 
   0 -12  14        3.74        2.53      0.61 o 
  -2 -11  14        7.68        7.06      1.00 o 
  -1 -11  14       72.31       78.23      2.59 o 
   0 -11  14       25.75       27.76      1.09 o 
   1 -11  14        1.47        1.23      0.52 o 
   2 -11  14       17.47       18.58      0.97 o 
  -3 -10  14        0.18        0.00      0.60 o 
  -2 -10  14        0.30       -0.57      0.57 o 
  -1 -10  14        6.38        7.02      0.94 o 
   0 -10  14        9.05        8.41      0.65 o 
   1 -10  14       10.83        9.57      0.67 o 
   2 -10  14       18.94       25.02      1.00 o 
   3 -10  14       61.22       67.65      2.84 o 
  -4  -9  14        4.61        5.69      0.98 o 
  -3  -9  14        3.14        3.03      0.65 o 
  -2  -9  14        3.52        3.60      0.66 o 
  -1  -9  14       33.41       35.64      1.25 o 
   0  -9  14       95.62      103.43      1.57 o 
   1  -9  14       46.92       50.92      1.18 o 
   2  -9  14        0.66        0.39      0.69 o 
   3  -9  14       23.64       24.36      1.43 o 
  -4  -8  14        0.10        0.13      0.77 o 
  -3  -8  14        0.44        0.15      0.57 o 
  -2  -8  14        0.15        0.46      0.57 o 
  -1  -8  14        2.12        1.41      0.48 o 
   0  -8  14        2.52        3.30      0.50 o 
   1  -8  14       10.73       11.11      0.65 o 
   2  -8  14       19.16       19.45      2.73 o 
   3  -8  14       19.87       27.36      1.50 o 
   4  -8  14       55.95       62.97      2.93 o 
  -5  -7  14        1.73        1.25      0.90 o 
  -4  -7  14       11.76       12.38      1.14 o 
  -3  -7  14        4.87        6.17      0.98 o 
  -2  -7  14       18.92       15.39      0.88 o 
  -1  -7  14       15.11       15.72      0.74 o 
   0  -7  14       67.78       74.25      1.54 o 
   1  -7  14       61.31       65.48      2.37 o 
   2  -7  14       45.06       45.45      1.28 o 
   3  -7  14        0.92        1.47      0.72 o 
   4  -7  14       18.06       17.10      1.22 o 
  -5  -6  14       12.65       13.41      1.19 o 
  -4  -6  14       32.11       32.01      1.64 o 
  -3  -6  14        0.18       -0.13      0.55 o 
  -2  -6  14        0.16       -0.44      0.53 o 
  -1  -6  14        0.01        0.88      0.42 o 
   0  -6  14        8.27        7.09      0.64 o 
   1  -6  14        0.45        0.01      0.50 o 
   2  -6  14       11.38       11.37      0.76 o 
   3  -6  14       21.76       19.44      1.20 o 
   4  -6  14       17.86       20.87      1.51 o 
  -5  -5  14        0.28        0.12      0.82 o 
  -4  -5  14        3.79        3.48      0.63 o 
  -3  -5  14        8.53       10.58      0.77 o 
  -2  -5  14        6.50        7.60      0.70 o 
  -1  -5  14       60.83       58.81      1.72 o 
   0  -5  14       20.83       22.10      0.95 o 
   1  -5  14       69.24       79.44      1.51 o 
   2  -5  14       15.96       18.20      0.92 o 
   3  -5  14       17.38       16.49      1.10 o 
   4  -5  14        2.38        2.58      0.69 o 
  -5  -4  14       61.78       67.11      7.54 o 
  -4  -4  14       36.31       39.97      1.46 o 
  -3  -4  14       68.01       75.28      1.84 o 
  -2  -4  14        0.03        0.02      0.63 o 
  -1  -4  14        0.12        0.30      0.64 o 
   0  -4  14        0.51       -0.62      0.62 o 
   1  -4  14       13.34       13.00      0.66 o 
   2  -4  14        7.02        8.16      0.61 o 
   3  -4  14       10.45       11.45      0.95 o 
   4  -4  14       15.65       14.91      1.12 o 
  -5  -3  14        3.28        1.37      1.35 o 
  -4  -3  14        8.74        9.00      0.83 o 
  -3  -3  14        3.15        3.27      0.71 o 
  -2  -3  14        5.29        5.91      0.78 o 
  -1  -3  14       10.79       13.60      1.00 o 
   0  -3  14       80.43       80.36      1.96 o 
   1  -3  14       12.59       13.13      1.47 o 
   2  -3  14       40.35       46.16      1.16 o 
   3  -3  14        1.32        1.01      0.60 o 
   4  -3  14        0.93        1.62      0.67 o 
  -5  -2  14       66.49       75.01      3.29 o 
  -4  -2  14       51.56       52.73      1.93 o 
  -3  -2  14       43.59       47.17      1.62 o 
  -2  -2  14       81.70       88.02      3.07 o 
  -1  -2  14        2.28        2.69      1.12 o 
   0  -2  14        3.17        1.58      0.69 o 
   1  -2  14        1.11        0.16      0.70 o 
   2  -2  14        9.60        9.28      1.12 o 
   3  -2  14        8.79       10.99      1.08 o 
  -5  -1  14       66.60       74.14      3.24 o 
  -4  -1  14        0.01       -0.56      0.56 o 
  -3  -1  14       16.95       14.35      1.02 o 
  -2  -1  14        0.13        0.02      0.67 o 
  -1  -1  14        3.29        4.46      0.82 o 
   0  -1  14       11.31       13.48      1.06 o 
   1  -1  14       43.37       44.35      1.70 o 
   2  -1  14        5.25        5.99      1.04 o 
   3  -1  14       16.42       14.87      1.17 o 
  -5   0  14       30.40       28.90      2.51 o 
  -4   0  14       72.18       73.03      4.27 o 
  -3   0  14       23.33       25.01      1.54 o 
  -2   0  14       22.32       25.03      1.41 o 
  -1   0  14       53.82       55.95      2.02 o 
   0   0  14        6.24        3.77      0.83 o 
   1   0  14        9.88        7.25      0.96 o 
   2   0  14        0.73       -0.66      0.77 o 
  -5   1  14        9.39        9.47      1.56 o 
  -4   1  14       58.40       73.62      3.15 o 
  -3   1  14        8.50        7.77      0.89 o 
  -2   1  14        8.84        6.61      0.89 o 
  -1   1  14        1.36        1.95      1.17 o 
   0   1  14        1.27        2.73      0.81 o 
   1   1  14        5.72        6.62      1.07 o 
   2   1  14        8.92       10.29      1.54 o 
  -4   2  14       40.64       43.53      1.82 o 
  -3   2  14       59.11       56.92      1.91 o 
  -2   2  14        3.86        5.55      0.88 o 
  -1   2  14        3.58        3.04      0.81 o 
   0   2  14       19.40       17.84      1.28 o 
   1   2  14        5.51        4.47      0.96 o 
  -4   3  14        4.30        5.12      0.98 o 
  -3   3  14       31.42       33.47      1.61 o 
  -2   3  14       20.74       19.97      1.29 o 
  -1   3  14        0.97        0.95      0.93 o 
   0   3  14        2.34        1.94      0.84 o 
  -1 -11  15        0.62        0.21      0.82 o 
   0 -11  15        0.07       -0.32      0.61 o 
   1 -11  15        1.55        1.56      0.54 o 
  -2 -10  15       14.67       15.59      0.98 o 
  -1 -10  15        2.29        1.47      0.64 o 
   0 -10  15        7.19        7.00      1.27 o 
   1 -10  15       12.18       12.97      0.88 o 
   2 -10  15       72.81       82.78      2.27 o 
  -3  -9  15        7.01        6.52      0.77 o 
  -2  -9  15        7.01        6.53      0.91 o 
  -1  -9  15       58.11       63.19      1.31 o 
   0  -9  15       10.63       11.14      0.82 o 
   1  -9  15        0.06       -0.36      0.53 o 
   2  -9  15        4.76        4.67      0.85 o 
  -4  -8  15        7.79        8.11      1.07 o 
  -3  -8  15        1.20        1.87      0.69 o 
  -2  -8  15        0.44       -0.58      0.58 o 
  -1  -8  15        9.66       10.04      0.67 o 
   0  -8  15        5.83        4.24      0.55 o 
   1  -8  15       15.10       14.53      1.07 o 
   2  -8  15       11.30       11.93      1.03 o 
   3  -8  15       65.96       74.62      2.13 o 
  -4  -7  15        0.46        0.18      0.90 o 
  -3  -7  15       15.98       18.16      0.97 o 
  -2  -7  15        0.02        0.70      0.59 o 
  -1  -7  15       16.57       15.95      0.77 o 
   0  -7  15       78.79       87.42      1.64 o 
   1  -7  15       37.46       41.21      1.27 o 
   2  -7  15        0.23        0.20      1.28 o 
   3  -7  15        6.93        7.23      0.96 o 
  -4  -6  15        2.51        2.52      0.88 o 
  -3  -6  15       12.47       12.76      0.88 o 
  -2  -6  15        4.02        4.39      0.69 o 
  -1  -6  15        0.24       -0.15      0.56 o 
   0  -6  15        3.07        4.07      0.61 o 
   1  -6  15       10.30        8.35      0.72 o 
   2  -6  15       19.33       19.26      1.00 o 
   3  -6  15        7.83        9.97      1.28 o 
  -5  -5  15       23.13       23.70      1.78 o 
  -4  -5  15       42.14       47.63      1.88 o 
  -3  -5  15        0.30        0.08      0.89 o 
  -2  -5  15       21.83       22.29      2.34 o 
  -1  -5  15        8.44       10.10      0.97 o 
   0  -5  15       22.83       24.27      2.28 o 
   1  -5  15       56.78       62.55      1.90 o 
   2  -5  15       55.34       58.94      2.47 o 
   3  -5  15        0.44        1.29      0.63 o 
  -5  -4  15       26.10       32.19      2.73 o 
  -4  -4  15        1.87        3.80      1.41 o 
  -3  -4  15        1.90        2.66      0.76 o 
  -2  -4  15       18.36       19.25      1.19 o 
  -1  -4  15        5.72        6.06      0.85 o 
   0  -4  15        0.76        0.96      0.71 o 
   1  -4  15        1.03        1.51      0.75 o 
   2  -4  15       13.90       12.87      1.25 o 
   3  -4  15       16.01       15.20      1.68 o 
  -5  -3  15      139.36      158.52      4.64 o 
  -4  -3  15       24.02       25.42      2.18 o 
  -3  -3  15       36.13       42.40      1.63 o 
  -2  -3  15        1.37        1.17      0.95 o 
  -1  -3  15        9.13       10.48      0.97 o 
   0  -3  15       17.46       18.51      1.48 o 
   1  -3  15       16.82       16.51      1.33 o 
   2  -3  15       18.74       15.86      1.14 o 
   3  -3  15       37.94       41.82      3.04 o 
  -5  -2  15       33.55       36.32      2.78 o 
  -4  -2  15       45.40       47.62      2.83 o 
  -3  -2  15        7.40        6.52      0.83 o 
  -2  -2  15        1.95        1.41      0.72 o 
  -1  -2  15       20.79       23.06      1.40 o 
   0  -2  15        4.30        4.65      0.83 o 
   1  -2  15        0.13        0.66      0.74 o 
   2  -2  15        1.25        1.06      0.78 o 
  -5  -1  15       18.87       16.28      1.90 o 
  -4  -1  15      127.45      155.56      4.45 o 
  -3  -1  15       20.66       21.07      1.30 o 
  -2  -1  15       23.69       27.75      1.53 o 
  -1  -1  15        5.88        5.77      0.90 o 
   0  -1  15        0.46       -0.04      0.69 o 
   1  -1  15       10.12       10.78      2.25 o 
   2  -1  15        7.31        6.23      1.78 o 
  -4   0  15       49.72       52.31      2.95 o 
  -3   0  15       51.45       52.03      1.83 o 
  -2   0  15       36.66       39.61      1.70 o 
  -1   0  15        2.57        3.15      0.79 o 
   0   0  15       14.24       14.74      1.18 o 
   1   0  15        2.11        1.79      1.73 o 
  -4   1  15       26.49       24.26      2.13 o 
  -3   1  15       80.85       94.10      2.26 o 
  -2   1  15       17.98       19.86      1.30 o 
  -1   1  15       14.06       14.89      1.20 o 
   0   1  15        9.61       11.35      1.16 o 
   1   1  15        0.30        0.39      0.81 o 
  -3   2  15       50.55       54.82      1.90 o 
  -2   2  15       32.85       33.24      1.68 o 
  -1   2  15       46.68       48.71      1.92 o 
   0   2  15        2.43        2.42      1.05 o 
  -1 -10  16       63.23       67.36      1.71 o 
   0 -10  16       13.74       15.15      0.95 o 
  -2  -9  16       18.72       18.68      1.04 o 
  -1  -9  16       21.30       22.68      1.04 o 
   0  -9  16        1.69        1.53      0.62 o 
   1  -9  16       15.40       16.38      1.90 o 
  -3  -8  16       14.40       14.65      0.95 o 
  -2  -8  16       63.44       72.74      1.73 o 
  -1  -8  16       49.94       55.24      1.97 o 
   0  -8  16       84.54       94.61      1.78 o 
   1  -8  16       12.08       14.58      1.11 o 
   2  -8  16       19.63       20.80      1.30 o 
  -3  -7  16       58.53       65.40      1.67 o 
  -2  -7  16       15.55       17.08      0.99 o 
  -1  -7  16       33.31       35.94      2.23 o 
   0  -7  16       41.05       44.23      1.76 o 
   1  -7  16        0.04       -0.02      0.58 o 
   2  -7  16        8.51        9.08      1.18 o 
  -4  -6  16        1.48        3.07      0.93 o 
  -3  -6  16        8.45        8.73      1.20 o 
  -2  -6  16       13.42       14.66      0.94 o 
  -1  -6  16       72.48       78.01      2.11 o 
   0  -6  16       59.59       71.06      2.04 o 
   1  -6  16       81.61       94.62      3.56 o 
   2  -6  16        5.19        6.79      0.92 o 
  -4  -5  16       57.39       61.00      2.97 o 
  -3  -5  16       49.91       50.39      1.76 o 
  -2  -5  16       31.61       36.52      1.63 o 
  -1  -5  16       18.74       21.81      2.41 o 
   0  -5  16       51.73       58.47      1.97 o 
   1  -5  16       31.12       34.18      1.66 o 
   2  -5  16        1.68        1.72      1.08 o 
  -4  -4  16        0.44        1.07      1.33 o 
  -3  -4  16       13.11       16.27      1.15 o 
  -2  -4  16       19.44       19.84      3.11 o 
  -1  -4  16        3.56        5.56      0.88 o 
   0  -4  16       43.64       45.60      1.94 o 
   1  -4  16       45.84       47.70      2.69 o 
   2  -4  16       56.71       64.90      2.65 o 
  -4  -3  16       15.34       16.15      1.90 o 
  -3  -3  16       89.24       97.20      2.32 o 
  -2  -3  16       63.41       65.60      2.01 o 
  -1  -3  16        2.88        2.35      0.99 o 
   0  -3  16       13.24       11.86      1.11 o 
   1  -3  16       50.97       53.98      1.97 o 
   2  -3  16       10.05       10.81      1.08 o 
  -4  -2  16       41.43       36.31      2.77 o 
  -3  -2  16        0.25       -0.67      0.67 o 
  -2  -2  16       32.78       36.97      2.13 o 
  -1  -2  16       23.79       27.65      1.59 o 
   0  -2  16        0.04       -0.63      0.85 o 
   1  -2  16       14.73       13.99      1.17 o 
  -4  -1  16        3.70        4.29      1.48 o 
  -3  -1  16       20.67       19.74      3.01 o 
  -2  -1  16       76.17       80.42      2.22 o 
  -1  -1  16       44.83       44.95      2.54 o 
   0  -1  16        1.87        1.02      0.83 o 
   1  -1  16        4.75        4.49      0.95 o 
  -3   0  16       36.91       36.39      1.72 o 
  -2   0  16        4.14        2.95      0.83 o 
  -1   0  16       43.86       49.80      1.95 o 
   0   0  16       17.23       17.33      1.32 o 
  -1  -8  17        7.57        5.53      0.77 o 
   0  -8  17       25.84       27.13      2.58 o 
  -2  -7  17        1.53        1.53      0.69 o 
  -1  -7  17        3.85        3.47      0.89 o 
   0  -7  17        8.65        9.77      1.07 o 
   1  -7  17        5.29        6.68      0.98 o 
  -2  -6  17       74.44       78.72      2.94 o 
  -1  -6  17       28.85       31.27      1.97 o 
   0  -6  17       11.83       10.69      1.20 o 
   1  -6  17       21.04       22.69      1.48 o 
  -3  -5  17        0.21        0.56      0.74 o 
  -2  -5  17       51.58       65.32      2.05 o 
  -1  -5  17        0.01       -0.71      0.71 o 
   0  -5  17        2.11        1.79      0.86 o 
   1  -5  17       20.41       19.15      1.30 o 
  -3  -4  17        8.34        8.50      1.05 o 
  -2  -4  17        0.12        0.55      0.80 o 
  -1  -4  17      123.01      130.82      2.77 o 
   0  -4  17       54.40       61.40      2.07 o 
   1  -4  17       12.77       15.06      1.31 o 
  -3  -3  17        9.92       10.69      1.06 o 
  -2  -3  17        0.39       -0.30      1.15 o 
  -1  -3  17       40.82       49.08      1.91 o 
   0  -3  17        0.00       -0.02      0.80 o 
  -2  -2  17        2.89        3.43      0.87 o 
  -1  -2  17        4.82        4.02      1.29 o 
   0  -2  17      104.49      117.61      2.89 o 
                                                 
